# Supplementary material for: Associations between leukocyte count and lipid-related indices: Effect of age and confounding by habits of smoking and alcohol drinking
Source: PLoS One. 2023 Jan 31;18(1):e0281185. doi: 10.1371/journal.pone.0281185 (PMC9888682; doi:10.1371/journal.pone.0281185)
Supplement: S1 Dataset — (XLSX) [file pone.0281185.s003.xlsx]

## Sheet: Sheet1
age (years)	waist circumference (cm)	BMI	WHtR	SBP (mmHg)	DBP (mmHg)	MBP mmHg)	therapy for HT	HT	leukocyte count (/microL)	TG (mg/dl)	high TG	HDL-C (mg/dl)	LDL-C(mg/dl)	LDL/HDL	TG/HDL-C	CMI	therapy for dyslipidemia	HbA1c(%)	therapy for DM	DM	MetS	smoking(0, non; 1, light; 2, heavy)	drinking(0, non; 1, occasional; 2, regular)	exercise (0, no; 1, yes)
62	88.5	24.9724	0.534743	140	78	98.6667	0	1	5200	52	0	54	127	2.35185	0.962963	0.514938	0	5.554	0	0	0	0	3	0
39	91	25.5717	0.530303	104	62	76	0	0	9100	269	1	35	169	4.82857	7.68571	4.07576	0	5.452	0	0	0	1	1	0
56	84.5	26.2915	0.505383	120	70	86.6667	0	0	3700	85	0	54	125	2.31481	1.57407	0.79551	0	5.554	0	0	0	0	3	0
38	69.5	18.0963	0.377307	114	62	79.3333	0	0	4900	39	0	77	115	1.49351	0.506494	0.191104	0	5.35	0	0	0	1	2	0
47	73.5	22.0673	0.433628	136	76	96	0	0	6900	64	0	83	91	1.09639	0.771084	0.334364	0	5.35	0	0	0	1	1	0
42	88	27.0703	0.55	134	80	98	0	0	7000	55	0	59	119	2.01695	0.932203	0.512712	0	10.348	0	1	0	0	2	0
43	95	29.1367	0.550725	108	76	86.6667	0	0	5300	202	1	48	133	2.77083	4.20833	2.31763	0	5.248	0	0	0	0	2	0
42	80	22.2145	0.470588	120	74	89.3333	0	0	8000	48	0	50	102	2.04	0.96	0.451765	0	5.452	0	0	0	1	2	1
31	87.5	26.387	0.51592	132	84	100	0	0	8300	128	0	52	112	2.15385	2.46154	1.26996	0	5.35	0	0	0	1	2	1
41	86	22.4567	0.505882	122	80	94	0	0	8300	65	0	44	104	2.36364	1.47727	0.747326	0	5.248	0	0	0	1	1	0
39	106.5	30.7645	0.601016	128	74	92	0	0	5500	156	1	41	133	3.2439	3.80488	2.28679	0	5.248	0	0	0	0	1	0
35	72.5	19.7104	0.432836	140	70	93.3333	0	1	8800	196	1	38	174	4.57895	5.15789	2.23252	0	5.146	0	0	0	2	3	0
55	78.5	21.0948	0.45245	132	78	96	0	0	5700	149	0	64	164	2.5625	2.32812	1.05336	0	5.248	0	0	0	0	1	0
53	92.5	29.677	0.561286	154	96	115.333	0	1	8100	480	1	50	195	3.9	9.6	5.38835	0	5.35	0	0	1	0	2	0
56	89.9	25.5435	0.552211	144	95	111.333	0	1	6500	94	0	71	125	1.76056	1.32394	0.731097	0	5.962	0	0	0	0	2	0
37	78.5	19.3345	0.453233	110	74	86	0	0	7900	784	1	52	60	1.15385	15.0769	6.83336	0	5.248	0	0	0	0	1	0
48	90.5	25.9478	0.547489	148	94	112	0	1	6900	112	0	64	117	1.82812	1.75	0.958106	0	5.35	0	0	0	1	2	0
40	88.5	27.735	0.51097	129	67	87.6667	0	0	4400	82	0	42	90	2.14286	1.95238	0.997608	0	5.35	0	0	0	0	3	0
35	92	27.4691	0.511111	132	86	101.333	0	0	9400	377	1	38	89	2.34211	9.92105	5.07076	0	4.942	0	0	0	1	3	0
62	82.5	26.0091	0.514019	128	76	93.3333	0	0	7100	125	0	66	135	2.04545	1.89394	0.97352	0	5.554	0	0	0	1	3	0
53	72	20.5493	0.440098	134	70	91.3333	0	0	7600	107	0	42	134	3.19048	2.54762	1.1212	0	5.248	0	0	0	2	3	1
45	94.5	29.5659	0.544669	146	96	112.667	0	1	8000	210	1	46	147	3.19565	4.56522	2.48653	0	5.452	0	0	1	1	3	0
36	88	23.3449	0.494938	118	70	86	0	0	19100	56	0	57	110	1.92982	0.982456	0.486255	0	5.146	0	0	0	0	2	0
30	101	30.8236	0.581462	128	74	92	0	0	12000	185	1	44	143	3.25	4.20455	2.44478	0	5.146	0	0	0	2	2	0
56	85.5	22.3824	0.514131	108	74	85.3333	0	0	6700	63	0	42	108	2.57143	1.5	0.771197	0	5.146	0	0	0	2	1	0
46	88	23.0888	0.520095	116	62	80	0	0	8200	266	1	47	98	2.08511	5.65957	2.94351	0	5.248	0	0	0	2	1	0
59	67	18.0622	0.383954	122	72	88.6667	1	1	5100	106	0	78	57	0.730769	1.35897	0.521784	0	4.84	0	0	0	0	2	0
32	89	26.1655	0.490628	120	80	93.3333	0	0	6300	69	0	52	107	2.05769	1.32692	0.651026	0	5.146	0	0	0	2	1	0
61	90	24.789	0.532544	162	98	119.333	0	1	5300	141	0	66	125	1.89394	2.13636	1.13771	0	8.308	0	1	1	0	1	0
40	103	32.1259	0.590935	140	96	110.667	0	1	10400	120	0	48	123	2.5625	2.5	1.47734	0	5.656	0	0	0	1	2	0
38	87	24.1157	0.466989	132	84	100	0	0	6000	150	1	76	161	2.11842	1.97368	0.921688	0	5.248	0	0	0	0	2	0
59	86	21.8094	0.496249	132	70	90.6667	1	1	6100	54	0	62	138	2.22581	0.870968	0.432217	1	6.778	1	1	0	1	2	0
59	82	23.0608	0.489552	132	82	98.6667	0	0	4800	104	0	62	102	1.64516	1.67742	0.821184	0	4.738	0	0	0	0	1	0
59	100.5	29.0437	0.601796	138	80	99.3333	0	0	8500	109	0	46	173	3.76087	2.36957	1.426	0	5.758	0	0	0	1	3	0
48	81.5	22.049	0.475773	118	70	86	0	0	7600	142	0	40	157	3.925	3.55	1.689	0	5.656	0	0	0	2	3	0
49	84	22.5534	0.485549	110	80	90	0	0	5700	58	0	61	106	1.7377	0.95082	0.46167	0	5.35	0	0	0	0	3	0
52	86.5	27.8788	0.528083	132	82	98.6667	0	0	7100	68	0	50	114	2.28	1.36	0.718193	0	5.35	0	0	0	0	3	0
55	84	22.5897	0.48415	126	76	92.6667	0	0	6500	189	1	38	85	2.23684	4.97368	2.40801	0	5.146	0	0	0	2	1	0
36	71.2	18.5285	0.397321	130	76	94	0	0	4400	52	0	117	46	0.393162	0.444444	0.176587	0	5.452	0	0	0	0	1	1
37	83	21.9894	0.48881	118	70	86	0	0	6000	334	1	53	133	2.50943	6.30189	3.08043	0	4.84	0	0	0	0	1	0
44	88	25.0284	0.512821	108	66	80	0	0	4300	123	0	56	108	1.92857	2.19643	1.12637	0	5.146	0	0	0	0	2	1
43	86	23.1548	0.49711	132	80	97.3333	0	0	7600	102	0	70	147	2.1	1.45714	0.72436	0	5.35	0	0	0	1	1	0
50	75	20.7609	0.449102	114	86	95.3333	0	0	5000	69	0	68	119	1.75	1.01471	0.455706	0	5.554	0	0	0	0	1	0
30	75.5	19.7333	0.442296	128	70	89.3333	0	0	4700	45	0	67	82	1.22388	0.671642	0.297065	0	5.044	0	0	0	0	2	0
37	62.5	18.3166	0.369167	110	70	83.3333	0	0	6900	62	0	94	99	1.05319	0.659574	0.243493	0	5.554	0	0	0	1	3	0
39	82	21.321	0.470723	130	88	102	0	0	6300	193	1	71	148	2.08451	2.71831	1.27957	0	5.044	0	0	0	1	1	0
54	80.8	21.2382	0.479525	140	82	101.333	0	1	4200	51	0	71	119	1.67606	0.71831	0.344448	0	5.044	0	0	0	0	1	0
48	73.8	17.7639	0.399567	117	69	85	0	0	6500	221	1	57	99	1.73684	3.87719	1.5492	0	5.044	0	0	0	0	3	0
47	75	19.6677	0.42517	116	66	82.6667	0	0	3300	77	0	97	103	1.06186	0.793814	0.337506	0	5.146	0	0	0	0	1	0
51	80	22.2832	0.461361	132	80	97.3333	1	1	6700	167	1	65	178	2.73846	2.56923	1.18534	0	5.656	0	0	0	0	2	0
36	93.5	25.5293	0.528846	114	84	94	0	0	11500	270	1	44	143	3.25	6.13636	3.24519	0	5.35	0	0	0	1	3	0
51	93	26.9097	0.567766	100	64	76	0	0	5500	177	1	36	139	3.86111	4.91667	2.79151	0	5.248	0	0	0	0	2	0
45	111	30.5368	0.614618	160	100	120	0	1	4700	265	1	39	83	2.12821	6.79487	4.17625	0	5.35	0	0	1	0	1	0
38	72.5	20.4817	0.438066	132	80	97.3333	0	0	13700	67	0	62	143	2.30645	1.08065	0.473394	0	5.146	0	0	0	2	1	0
60	82	23.4635	0.501222	156	90	112	0	1	4500	80	0	84	123	1.46429	0.952381	0.477355	0	5.452	0	0	0	0	1	0
48	99	29.3753	0.561862	132	78	96	0	0	6700	236	1	42	119	2.83333	5.61905	3.15713	0	6.166	0	0	0	1	2	0
57	81.3	21.3862	0.467779	150	93	112	0	1	5700	119	0	65	127	1.95385	1.83077	0.856396	0	5.554	0	0	0	0	1	0
32	72	20.0095	0.422535	130	66	87.3333	0	0	5100	77	0	63	108	1.71429	1.22222	0.516432	0	5.044	0	0	0	1	1	0
35	68	21.7815	0.412121	100	62	74.6667	0	0	5500	95	0	58	120	2.06897	1.63793	0.675026	0	4.84	0	0	0	1	2	1
43	100	24.9817	0.540541	110	80	90	0	0	10000	245	1	33	138	4.18182	7.42424	4.0131	0	6.37	0	0	0	1	2	0
43	89	27.756	0.516541	134	76	95.3333	0	0	5700	103	0	51	127	2.4902	2.01961	1.04321	0	5.554	0	0	0	0	2	0
61	94	23.526	0.513942	124	80	94.6667	0	0	8900	145	0	58	106	1.82759	2.5	1.28486	0	5.962	0	0	0	1	1	0
56	84	24.4811	0.522388	156	96	116	1	1	10000	105	0	60	131	2.18333	1.75	0.914179	0	8.206	1	1	1	0	2	0
39	72	23.1247	0.437956	112	62	78.6667	0	0	5700	33	0	55	83	1.50909	0.6	0.262774	0	4.942	0	0	0	1	3	1
56	89	24.0316	0.519253	116	70	85.3333	0	0	8100	134	0	41	91	2.21951	3.26829	1.69707	0	5.35	0	0	0	1	1	0
41	84	24.4921	0.469799	136	90	105.333	0	1	9000	89	0	50	156	3.12	1.78	0.836242	0	4.942	0	0	0	1	2	0
60	81	23.3665	0.493301	110	68	82	0	0	6700	166	1	42	106	2.52381	3.95238	1.94971	0	5.35	0	0	0	0	2	0
63	91	26.7094	0.574132	140	86	104	1	1	5600	111	0	45	106	2.35556	2.46667	1.41619	1	5.452	0	0	1	0	1	1
33	72	20.03	0.428316	124	72	89.3333	0	0	4400	63	0	55	86	1.56364	1.14545	0.490617	0	4.738	0	0	0	1	1	0
35	87.5	25.216	0.486111	120	84	96	0	0	5800	101	0	50	170	3.4	2.02	0.981944	0	5.248	0	0	0	2	2	0
35	73	19.5614	0.414067	156	82	106.667	0	1	6800	74	0	71	108	1.52113	1.04225	0.431563	0	5.248	0	0	0	0	1	0
43	76	21.098	0.424581	114	74	87.3333	0	0	6100	51	0	76	80	1.05263	0.671053	0.284916	0	4.942	0	0	0	1	1	0
35	84	24.3796	0.501493	106	62	76.6667	0	0	5000	191	1	44	124	2.81818	4.34091	2.17693	0	5.35	0	0	0	2	1	0
59	85	23.1641	0.53125	114	80	91.3333	0	0	6300	230	1	35	128	3.65714	6.57143	3.49107	0	5.554	0	0	0	0	3	0
42	80	21.9253	0.461095	140	80	100	0	1	6600	123	0	41	95	2.31707	3	1.38329	0	5.656	0	0	0	2	2	0
43	121	37.7143	0.691429	144	110	121.333	0	1	8200	343	1	51	121	2.37255	6.72549	4.6502	0	5.248	0	0	1	2	1	0
35	89	24.4536	0.489011	132	80	97.3333	0	0	5800	97	0	59	99	1.67797	1.64407	0.803967	0	5.35	0	0	0	0	1	0
57	78	23.1094	0.483271	116	76	89.3333	0	0	5400	65	0	66	160	2.42424	0.984848	0.475949	0	5.452	0	0	0	1	3	0
52	72	20.2262	0.435045	114	70	84.6667	0	0	9900	48	0	98	80	0.816327	0.489796	0.213083	0	5.554	0	0	0	1	1	0
60	96	29.2052	0.56272	108	64	78.6667	1	1	6200	73	0	55	97	1.76364	1.32727	0.746883	0	6.268	1	1	1	0	2	0
40	92	26.4791	0.529954	118	74	88.6667	0	0	7200	81	0	51	108	2.11765	1.58824	0.841692	0	4.942	0	0	0	2	1	0
36	78	19.099	0.441176	106	60	75.3333	0	0	6800	120	0	42	129	3.07143	2.85714	1.2605	0	5.248	0	0	0	2	3	0
55	87.5	25.4055	0.53681	112	70	84	0	0	8300	268	1	44	106	2.40909	6.09091	3.26966	0	5.35	0	0	0	0	3	0
45	70	18.3644	0.402299	116	66	82.6667	0	0	7900	38	0	96	64	0.666667	0.395833	0.159243	0	4.636	0	0	0	0	1	1
39	87.4	26.0417	0.520238	151	101	117.667	1	1	7600	316	1	60	151	2.51667	5.26667	2.73992	1	8.92	1	1	1	0	1	0
45	89	25.8059	0.497763	164	98	120	0	1	7100	116	0	56	196	3.5	2.07143	1.03108	0	5.758	0	0	0	0	1	0
34	76	21.0594	0.42577	106	60	75.3333	0	0	4400	32	0	45	107	2.37778	0.711111	0.30277	0	4.942	0	0	0	1	1	0
58	84	24.983	0.520769	100	64	76	0	0	6700	304	1	40	143	3.575	7.6	3.95784	0	7.39	0	1	1	0	3	1
62	83	21.6765	0.503947	136	72	93.3333	1	1	7100	164	1	49	149	3.04082	3.34694	1.68668	0	7.492	1	1	1	1	1	0
51	76.5	22.0256	0.428812	134	84	100.667	0	0	5600	89	0	57	135	2.36842	1.5614	0.669548	0	5.044	0	0	0	2	1	0
64	70	21.8133	0.44164	96	60	72	0	0	5700	99	0	47	127	2.70213	2.10638	0.930264	0	5.452	0	0	0	2	2	0
51	87.5	22.9887	0.511397	126	76	92.6667	0	0	4100	114	0	49	120	2.44898	2.32653	1.18978	0	8.206	1	1	0	0	1	1
40	70	17.9859	0.391499	124	84	97.3333	0	0	4300	72	0	55	144	2.61818	1.30909	0.512508	0	5.35	0	0	0	0	3	0
56	83	23.3762	0.511714	118	70	86	1	1	7200	79	0	56	128	2.28571	1.41071	0.721882	1	5.554	0	0	1	1	1	0
39	77	23.1273	0.47066	110	64	79.3333	0	0	6700	141	0	47	116	2.46809	3	1.41198	0	5.248	0	0	0	1	1	0
43	81.5	21.1316	0.451024	106	60	75.3333	0	0	5600	157	1	68	119	1.75	2.30882	1.04133	0	5.35	0	0	0	0	1	0
36	78.8	20.452	0.442697	129	75	93	0	0	9300	65	0	76	167	2.19737	0.855263	0.378622	0	5.044	0	0	0	2	1	0
48	81.5	24.7178	0.497254	120	74	89.3333	0	0	5000	172	1	50	136	2.72	3.44	1.71056	0	5.248	0	0	0	0	1	0
45	82	22.05	0.480938	112	78	89.3333	0	0	6100	87	0	61	141	2.31148	1.42623	0.685929	0	4.942	0	0	0	0	1	0
36	93.5	28.6851	0.55988	112	64	80	0	0	6000	164	1	43	131	3.04651	3.81395	2.13536	0	4.942	0	0	0	2	2	0
49	85	23.0252	0.507463	150	88	108.667	1	1	5400	142	0	64	149	2.32812	2.21875	1.12593	0	5.554	0	0	0	0	2	0
38	71.5	20.1282	0.434123	143	80	101	0	1	4700	34	0	84	99	1.17857	0.404762	0.175716	0	5.146	0	0	0	0	1	0
37	105	31.8883	0.615836	130	98	108.667	0	1	5900	133	0	46	126	2.73913	2.8913	1.78057	0	5.758	0	0	0	1	2	0
43	102.5	27.5281	0.571987	170	102	124.667	1	1	9400	52	0	54	137	2.53704	0.962963	0.550802	0	5.452	0	0	0	1	2	0
56	89	26.7551	0.541033	122	78	92.6667	0	0	7900	160	1	50	170	3.4	3.2	1.73131	0	5.554	0	0	0	0	2	0
50	88	25.3128	0.53108	110	74	86	0	0	7300	322	1	49	142	2.89796	6.57143	3.48996	0	5.248	0	0	0	0	1	0
55	80.5	24.1337	0.50885	120	76	90.6667	0	0	3700	46	0	67	100	1.49254	0.686567	0.349359	1	7.594	1	1	1	0	3	0
41	82	24.2978	0.45505	130	72	91.3333	0	0	7600	53	0	88	51	0.579545	0.602273	0.274064	0	5.248	0	0	0	1	1	0
46	91	24.9681	0.493492	174	106	128.667	0	1	5400	43	0	61	113	1.85246	0.704918	0.347872	0	5.146	0	0	0	0	2	0
36	73	18.3031	0.404881	120	74	89.3333	0	0	5900	70	0	51	104	2.03922	1.37255	0.555719	0	5.044	0	0	0	2	2	0
56	83	20.6225	0.491124	148	90	109.333	0	1	6200	68	0	87	93	1.06897	0.781609	0.383867	0	5.248	0	0	0	1	1	0
45	94.5	29.6106	0.549419	140	88	105.333	0	1	5900	1016	1	32	63	1.96875	31.75	17.444	0	5.962	0	0	1	0	2	1
46	77	21.7536	0.464415	116	74	88	0	0	5800	37	0	60	96	1.6	0.616667	0.286389	0	5.656	0	0	0	0	1	0
37	82.5	23.2617	0.496988	130	80	96.6667	0	0	6300	147	0	70	88	1.25714	2.1	1.04367	0	4.84	0	0	0	1	1	0
35	91	23.5898	0.497268	122	66	84.6667	0	0	4700	131	0	45	121	2.68889	2.91111	1.4476	0	5.758	0	0	0	0	3	0
48	95	28.7353	0.544101	144	88	106.667	1	1	4900	93	0	46	103	2.23913	2.02174	1.10003	0	5.248	0	0	0	0	2	1
39	61	15.9551	0.362018	110	72	84.6667	0	0	5600	130	0	58	96	1.65517	2.24138	0.811419	0	4.84	0	0	0	1	3	0
62	92	26.2087	0.539906	170	94	119.333	0	1	6900	147	0	46	102	2.21739	3.19565	1.72535	0	8.614	0	1	1	1	1	0
53	92	28.3605	0.551228	136	86	102.667	0	0	9800	93	0	29	139	4.7931	3.2069	1.76773	0	5.656	0	0	0	2	2	0
36	84.5	20.7699	0.484796	162	80	107.333	0	1	7000	89	0	48	134	2.79167	1.85417	0.898893	0	5.452	0	0	0	1	1	0
55	76	20.6875	0.477987	96	54	68	0	0	6700	134	0	46	181	3.93478	2.91304	1.3924	0	5.248	0	0	0	2	2	0
62	81	22.5903	0.487365	132	78	96	1	1	5600	70	0	60	127	2.11667	1.16667	0.568592	0	5.656	0	0	0	2	1	0
43	89.5	26.6021	0.541768	120	74	89.3333	0	0	8400	37	0	61	120	1.96721	0.606557	0.328613	0	5.554	0	0	0	1	1	0
61	82.5	24.1635	0.506135	140	100	113.333	1	1	4800	80	0	66	130	1.9697	1.21212	0.613497	0	4.942	0	0	0	0	2	1
64	87.5	22.6347	0.547559	170	90	116.667	0	1	7000	151	1	74	84	1.13514	2.04054	1.11732	0	5.248	0	0	1	0	1	0
30	97.5	29.9205	0.55938	122	72	88.6667	0	0	5800	111	0	50	135	2.7	2.22	1.24182	0	5.35	0	0	0	0	3	0
41	88.5	23.7103	0.515434	110	82	91.3333	0	0	7700	91	0	49	100	2.04082	1.85714	0.957234	0	5.146	0	0	0	2	1	0
56	88.5	26.9949	0.523669	134	78	96.6667	0	0	7400	62	0	38	134	3.52632	1.63158	0.854407	0	5.248	0	0	0	1	2	0
46	96.5	27.8376	0.564327	134	94	107.333	0	1	6100	94	0	41	102	2.4878	2.29268	1.29382	0	5.146	0	0	0	1	1	0
52	77	21.4613	0.440756	92	62	72	0	0	3600	151	1	89	97	1.08989	1.69663	0.747799	0	5.248	0	0	0	1	1	0
41	80	21.4918	0.463231	126	82	96.6667	0	0	6300	284	1	51	118	2.31373	5.56863	2.57956	0	5.35	0	0	0	1	1	0
58	75	18.5467	0.453172	140	86	104	0	1	6000	38	0	88	83	0.943182	0.431818	0.195688	0	7.594	0	1	0	0	1	0
40	87	25.1011	0.495444	132	76	94.6667	0	0	11700	181	1	64	173	2.70312	2.82812	1.40118	0	5.86	0	0	0	1	2	0
44	74.5	20.4999	0.431884	114	80	91.3333	0	0	4500	49	0	80	87	1.0875	0.6125	0.264529	0	5.554	0	0	0	0	2	0
49	72	18.9494	0.411899	110	82	91.3333	0	0	7500	27	0	95	69	0.726316	0.284211	0.117066	0	4.738	0	0	0	2	1	0
37	74	20.6489	0.427746	114	70	84.6667	0	0	5700	65	0	51	126	2.47059	1.27451	0.545166	0	5.248	0	0	0	1	1	0
37	78.5	22.2982	0.452189	114	80	91.3333	0	0	6100	58	0	47	103	2.19149	1.23404	0.55802	0	5.044	0	0	0	0	2	0
53	99	29.7973	0.588935	160	98	118.667	1	1	7900	231	1	47	110	2.34043	4.91489	2.89455	0	5.35	0	0	1	0	1	0
41	80.5	22.2506	0.434431	142	80	100.667	0	1	7000	119	0	44	105	2.38636	2.70455	1.17494	0	4.942	0	0	0	0	3	0
49	100	30.498	0.547345	126	78	94	1	1	7200	208	1	57	162	2.84211	3.64912	1.99733	0	7.594	0	1	1	0	1	0
57	69	20.1648	0.419708	142	90	107.333	0	1	7600	60	0	84	98	1.16667	0.714286	0.299791	0	5.146	0	0	0	1	2	0
51	84	24.3465	0.502994	116	80	92	1	1	8000	122	0	52	73	1.40385	2.34615	1.1801	0	5.248	0	0	0	0	3	0
50	85	24.2084	0.481314	108	56	73.3333	0	0	8700	103	0	42	124	2.95238	2.45238	1.18036	0	5.35	0	0	0	1	3	0
36	93.5	27.0345	0.520312	122	80	94	0	0	4900	88	0	44	170	3.86364	2	1.04062	0	5.35	0	0	0	0	2	0
40	117	38.8126	0.67474	146	96	112.667	0	1	7100	73	0	44	133	3.02273	1.65909	1.11946	0	5.962	0	0	0	0	3	0
55	81.5	25.5619	0.497862	138	80	99.3333	0	0	11400	108	0	58	115	1.98276	1.86207	0.927053	0	5.962	0	0	0	2	1	0
41	86	24.4409	0.515588	142	88	106	0	1	4400	90	0	49	105	2.14286	1.83673	0.946998	0	5.35	0	0	0	0	2	0
49	80.5	22.8565	0.474087	130	78	95.3333	0	0	6900	38	0	87	37	0.425287	0.436782	0.207073	0	5.86	0	0	0	0	1	0
54	80	21.5054	0.4884	118	70	86	0	0	5000	54	0	81	115	1.41975	0.666667	0.3256	0	5.656	0	0	0	0	3	0
60	86.5	23.9519	0.51952	148	99	115.333	1	1	6300	176	1	70	191	2.72857	2.51429	1.30622	0	5.656	0	0	1	1	1	0
35	83.5	24.4999	0.468575	140	84	102.667	0	1	5500	76	0	54	149	2.75926	1.40741	0.659475	0	5.35	0	0	0	0	1	1
61	75	19.7668	0.438596	110	82	91.3333	0	0	4000	50	0	67	115	1.71642	0.746269	0.327311	0	5.146	0	0	0	0	3	0
35	75	22.4501	0.438084	124	60	81.3333	0	0	8700	68	0	57	116	2.03509	1.19298	0.522627	0	5.35	0	0	0	1	3	0
41	108.5	34.1928	0.634132	120	60	80	0	0	8100	87	0	46	165	3.58696	1.8913	1.19934	0	5.248	0	0	0	2	3	0
40	72.5	20.3639	0.417867	124	70	88	0	0	4300	28	0	58	104	1.7931	0.482759	0.201729	0	5.248	0	0	0	2	1	0
59	67	20.0335	0.416667	136	74	94.6667	0	0	4100	71	0	67	107	1.59701	1.0597	0.441542	0	5.248	1	1	0	0	1	1
47	85	23.5472	0.494761	136	82	100	0	0	5800	97	0	53	120	2.26415	1.83019	0.905507	0	5.248	0	0	0	0	1	1
50	93	26.326	0.530519	152	108	122.667	0	1	6200	180	1	56	140	2.5	3.21429	1.70524	0	5.962	0	0	1	1	1	0
30	80.5	21.8909	0.445736	120	80	93.3333	0	0	6400	107	0	65	79	1.21538	1.64615	0.733751	0	5.248	0	0	0	1	2	0
42	87	28.2471	0.51632	122	70	87.3333	0	0	4600	155	1	49	117	2.38776	3.16327	1.63326	1	5.146	0	0	0	1	2	0
48	87.5	26.1594	0.509017	122	80	94	0	0	8600	817	1	35	100	2.85714	23.3429	11.8819	0	5.452	0	0	0	1	3	0
32	75.5	22.2401	0.430199	116	70	85.3333	0	0	5200	170	1	52	50	0.961538	3.26923	1.40642	0	4.942	0	0	0	2	2	0
46	78.3	24.0981	0.488155	120	86	97.3333	1	1	4900	238	1	36	84	2.33333	6.61111	3.22724	0	5.452	0	0	0	0	2	0
39	96	29.0681	0.578313	146	112	123.333	0	1	8800	409	1	43	108	2.51163	9.51163	5.5007	0	5.86	0	0	1	1	1	0
36	81.5	22.6267	0.491556	96	60	72	0	0	9900	177	1	39	98	2.51282	4.53846	2.23091	0	5.554	0	0	0	2	3	0
54	83	23.9295	0.484247	142	92	108.667	0	1	8200	362	1	39	71	1.82051	9.28205	4.49481	0	5.248	0	0	0	0	1	0
63	92	28.0129	0.549582	142	90	107.333	0	1	8100	88	0	46	151	3.28261	1.91304	1.05137	0	5.554	0	0	0	0	2	0
35	76.5	22.5894	0.451327	120	88	98.6667	0	0	6200	102	0	50	93	1.86	2.04	0.920708	0	4.84	0	0	0	1	1	0
35	80	24.3107	0.479042	120	80	93.3333	0	0	5800	138	0	46	121	2.63043	3	1.43713	0	5.146	0	0	0	0	1	0
46	79	21.9413	0.435502	138	88	104.667	0	0	5300	57	0	94	82	0.87234	0.606383	0.264081	0	4.84	0	0	0	0	1	1
46	92	26.0334	0.528129	100	70	80	0	0	8100	165	1	31	174	5.6129	5.32258	2.81101	0	6.778	0	1	1	2	2	0
59	85	26.4718	0.565536	136	86	102.667	0	0	10000	47	0	76	116	1.52632	0.618421	0.349739	0	4.84	0	0	0	1	1	0
30	77	22.9123	0.461078	128	86	100	0	0	8900	49	0	58	117	2.01724	0.844828	0.389531	0	5.248	0	0	0	2	2	0
41	98	31.516	0.580569	134	80	98	0	0	5200	76	0	61	121	1.98361	1.2459	0.723332	0	5.146	0	0	0	1	3	0
57	78.5	21.962	0.464222	174	84	114	1	1	5200	108	0	52	89	1.71154	2.07692	0.964154	0	5.146	0	0	0	0	1	0
59	80	22.8873	0.496586	130	72	91.3333	0	0	6700	57	0	93	118	1.26882	0.612903	0.304359	1	6.268	0	0	0	0	1	0
57	89	22.6474	0.517442	160	80	106.667	0	1	7400	195	1	54	89	1.64815	3.61111	1.86854	0	5.044	0	0	1	1	1	0
43	84	22.9111	0.470588	136	90	105.333	0	1	5700	75	0	67	121	1.80597	1.1194	0.526778	0	5.35	0	0	0	1	3	0
51	82	26.2502	0.495468	112	66	81.3333	0	0	6000	88	0	36	142	3.94444	2.44444	1.21114	0	5.146	0	0	0	1	2	1
58	87.5	26.1081	0.523639	156	100	118.667	1	1	5400	66	0	66	128	1.93939	1	0.523639	0	5.35	0	0	0	1	1	0
56	81.5	21.6865	0.492447	126	70	88.6667	1	1	6000	1226	1	40	45	1.125	30.65	15.0935	1	5.146	0	0	0	0	2	1
38	75.5	20.7292	0.423444	104	66	78.6667	0	0	6400	55	0	46	114	2.47826	1.19565	0.506291	0	4.636	0	0	0	1	1	0
36	94	27.0394	0.521353	124	76	92	0	0	4800	62	0	69	94	1.36232	0.898551	0.468462	0	5.248	0	0	0	1	1	0
40	92	29.8586	0.559611	114	72	86	0	0	5400	322	1	46	150	3.26087	7	3.91727	0	5.248	0	0	0	0	2	1
49	67	19.5103	0.421914	136	74	94.6667	1	1	7300	527	1	50	59	1.18	10.54	4.44698	0	5.35	0	0	0	1	1	0
55	74.5	22.3779	0.473919	170	90	116.667	1	1	9600	69	0	61	82	1.34426	1.13115	0.536072	0	5.248	0	0	0	1	1	0
43	85	24.9217	0.493612	120	80	93.3333	0	0	9600	315	1	38	129	3.39474	8.28947	4.09178	1	5.452	0	0	0	1	1	1
39	87	23.3564	0.504348	118	80	92.6667	0	0	9800	195	1	63	136	2.15873	3.09524	1.56108	1	5.35	0	0	0	0	2	0
34	80	22.4971	0.450958	122	80	94	0	0	4800	184	1	44	130	2.95455	4.18182	1.88583	0	4.942	0	0	0	0	2	1
34	92	26.607	0.567201	138	80	99.3333	0	0	7500	64	0	56	116	2.07143	1.14286	0.64823	0	5.452	0	0	0	0	3	1
56	79.5	23.792	0.499372	112	70	84	0	0	5100	78	0	46	86	1.86957	1.69565	0.846761	0	4.84	0	0	0	1	1	0
44	87	21.0652	0.493757	118	80	92.6667	0	0	5000	48	0	66	120	1.81818	0.727273	0.359096	0	5.35	0	0	0	0	1	0
53	80	23.3998	0.489896	128	86	100	0	0	7600	78	0	55	130	2.36364	1.41818	0.694761	0	6.676	0	1	0	0	1	0
35	74	18.7477	0.416432	100	58	72	0	0	4500	54	0	63	81	1.28571	0.857143	0.356942	0	4.738	0	0	0	1	3	1
51	76	20.2256	0.464264	100	70	80	0	0	4800	36	0	67	91	1.35821	0.537313	0.249455	0	5.248	0	0	0	0	1	1
35	74	22.8099	0.45177	108	60	76	0	0	5800	92	0	87	108	1.24138	1.05747	0.477734	0	5.35	0	0	0	0	1	0
46	69	18.6203	0.399306	124	68	86.6667	0	0	5900	78	0	76	86	1.13158	1.02632	0.409814	0	5.248	0	0	0	1	1	0
51	84.5	24.1901	0.514303	122	80	94	0	0	4100	514	1	31	65	2.09677	16.5806	8.52748	0	7.696	1	1	1	1	3	1
59	82	22.3379	0.492197	142	70	94	1	1	4400	108	0	82	54	0.658537	1.31707	0.648259	0	5.452	0	0	0	0	3	0
43	80	22.9956	0.473653	112	80	90.6667	0	0	6900	99	0	51	140	2.7451	1.94118	0.919444	0	4.942	0	0	0	1	1	0
56	80.5	21.2969	0.489064	138	86	103.333	0	0	7800	175	1	49	111	2.26531	3.57143	1.74666	0	5.146	0	0	0	0	1	0
33	90	27.4506	0.508475	130	80	96.6667	0	0	14300	222	1	43	114	2.65116	5.16279	2.62515	0	5.554	0	0	0	2	1	0
51	99	30.6726	0.60219	142	92	108.667	0	1	4900	555	1	35	73	2.08571	15.8571	9.54901	0	5.35	0	0	1	0	1	0
59	77	20.8607	0.462185	138	78	98	0	0	7300	50	0	66	115	1.74242	0.757576	0.35014	0	5.452	0	0	0	0	2	0
38	71.5	19.8647	0.427376	144	94	110.667	0	1	5500	505	1	57	105	1.84211	8.85965	3.7864	0	5.35	0	0	0	1	1	0
44	94	26.8451	0.553592	142	90	107.333	0	1	6700	54	0	60	77	1.28333	0.9	0.498233	0	5.452	0	0	0	1	1	0
44	87	24.432	0.481994	124	76	92	0	0	5000	531	1	55	108	1.96364	9.65455	4.65344	0	5.35	0	0	0	0	1	0
49	97	28.8693	0.541899	138	82	100.667	0	0	9000	102	0	39	101	2.58974	2.61538	1.41728	0	5.146	0	0	0	2	2	0
55	89.5	23.753	0.550431	150	96	114	1	1	9700	278	1	45	113	2.51111	6.17778	3.40044	0	5.35	0	0	1	2	1	0
56	87.5	22.3392	0.521454	136	80	98.6667	0	0	5800	105	0	56	167	2.98214	1.875	0.977726	0	5.35	0	0	0	2	1	0
62	83.5	20.8461	0.524168	154	76	102	0	1	6800	68	0	63	94	1.49206	1.07937	0.565769	0	5.146	0	0	0	1	1	0
32	81	21.5933	0.482718	122	66	84.6667	0	0	6400	54	0	80	93	1.1625	0.675	0.325834	0	4.942	0	0	0	1	1	0
59	88	27.6307	0.548971	140	88	105.333	1	1	6000	89	0	46	147	3.19565	1.93478	1.06214	1	6.166	0	0	1	1	2	0
51	87	24.3982	0.504348	145	100	115	0	1	8100	153	1	51	141	2.76471	3	1.51304	0	4.84	0	0	1	1	1	0
36	80	23.2727	0.486618	132	74	93.3333	0	0	5500	104	0	98	123	1.2551	1.06122	0.516411	0	5.758	0	0	0	0	3	0
52	67.5	18.0574	0.404434	110	70	83.3333	0	0	10600	89	0	46	132	2.86957	1.93478	0.782491	0	6.268	0	0	0	1	3	0
43	95	32.4032	0.563798	138	80	99.3333	0	0	7600	347	1	45	90	2	7.71111	4.34751	0	5.554	0	0	0	0	2	0
33	99	30.3522	0.568639	118	80	92.6667	0	0	5500	237	1	45	171	3.8	5.26667	2.99483	0	5.452	0	0	0	1	1	0
47	88.5	27.9654	0.525223	142	98	112.667	0	1	4900	83	0	78	143	1.83333	1.0641	0.558891	0	5.35	0	0	0	0	1	1
31	81	22.2474	0.469565	108	68	81.3333	0	0	7400	235	1	47	108	2.29787	5	2.34783	0	5.044	0	0	0	2	1	0
45	69	21.8655	0.396552	102	70	80.6667	0	0	5100	85	0	64	94	1.46875	1.32812	0.52667	0	5.044	0	0	0	0	3	1
36	73.2	20.2134	0.440964	113	66	81.6667	0	0	7300	142	0	59	129	2.18644	2.40678	1.0613	0	5.044	0	0	0	1	2	0
38	75	23.3787	0.465839	108	64	78.6667	0	0	5100	98	0	53	74	1.39623	1.84906	0.861362	0	5.146	0	0	0	0	3	0
36	77.5	22.2987	0.444126	99	70	79.6667	0	0	8500	78	0	61	94	1.54098	1.27869	0.567899	0	5.35	0	0	0	1	2	0
42	82	25.591	0.491607	118	68	84.6667	0	0	7200	43	0	67	95	1.41791	0.641791	0.315509	0	5.146	0	0	0	1	1	1
38	75.5	21.7388	0.478151	130	80	96.6667	0	0	6600	99	0	80	194	2.425	1.2375	0.591712	0	4.942	0	0	0	0	1	0
43	83.5	20.832	0.517669	110	70	83.3333	0	0	9600	146	0	37	106	2.86486	3.94595	2.04269	0	5.248	0	0	0	2	2	0
47	90	25.5461	0.523865	136	100	112	0	1	9500	215	1	48	151	3.14583	4.47917	2.34648	0	5.248	0	0	1	1	2	0
40	81	24.4018	0.480998	122	74	90	0	0	7000	109	0	42	159	3.78571	2.59524	1.2483	0	5.35	0	0	0	0	1	0
52	94	28.4247	0.557533	166	94	118	0	1	6000	572	1	52	105	2.01923	11	6.13286	0	5.554	0	0	1	0	2	1
42	64.5	16.4669	0.385075	120	76	90.6667	0	0	13900	103	0	58	84	1.44828	1.77586	0.683839	0	5.248	0	0	0	2	1	0
43	94	24.5271	0.536836	128	88	101.333	0	0	4700	67	0	63	81	1.28571	1.06349	0.570921	0	5.146	0	0	0	0	1	0
59	74.3	20.8953	0.453049	157	88	111	0	1	6900	264	1	57	109	1.91228	4.63158	2.09833	0	5.35	0	0	0	1	1	0
35	79	22.9527	0.468009	92	60	70.6667	0	0	5100	36	0	44	108	2.45455	0.818182	0.382917	0	5.35	0	0	0	0	3	0
48	73	20.3969	0.441354	124	70	88	0	0	5200	59	0	59	112	1.89831	1	0.441354	0	5.248	0	0	0	0	3	0
49	77	19.9066	0.426121	140	94	109.333	0	1	12100	138	0	40	119	2.975	3.45	1.47012	0	5.554	0	0	0	2	2	0
40	76	21.9886	0.442375	126	74	91.3333	0	0	5500	586	1	43	102	2.37209	13.6279	6.02864	0	5.146	0	0	0	0	1	0
57	89	25.3007	0.543677	161	91	114.333	0	1	6700	78	0	72	111	1.54167	1.08333	0.588984	0	5.758	0	0	0	1	1	0
56	87.9	26.5622	0.539926	154	100	118	0	1	5900	201	1	53	121	2.28302	3.79245	2.04764	0	6.37	0	0	1	0	1	0
55	82.5	25.7828	0.487301	118	78	91.3333	0	0	10000	270	1	34	164	4.82353	7.94118	3.86974	0	5.35	0	0	0	2	3	0
51	77	20.8715	0.440756	126	78	94	0	0	4600	148	0	76	99	1.30263	1.94737	0.858313	0	5.656	0	0	0	0	1	0
51	65	18.2519	0.383255	114	80	91.3333	0	0	9400	62	0	38	88	2.31579	1.63158	0.62531	0	5.248	0	0	0	1	1	0
53	80.5	23.431	0.484065	146	102	116.667	0	1	13700	181	1	45	131	2.91111	4.02222	1.94702	0	5.962	0	0	0	2	1	0
50	89.5	24.8518	0.491218	120	80	93.3333	0	0	5300	55	0	62	161	2.59677	0.887097	0.435758	0	5.146	0	0	0	0	1	1
48	87	23.4036	0.535385	130	84	99.3333	0	0	10000	122	0	44	132	3	2.77273	1.48448	0	5.554	0	0	0	1	3	0
59	73.5	19.5354	0.425101	104	66	78.6667	0	0	4000	43	0	71	103	1.4507	0.605634	0.257456	0	5.248	0	0	0	0	1	0
61	76	20.9244	0.443666	136	78	97.3333	0	0	3900	49	0	60	120	2	0.816667	0.362327	0	4.942	0	0	0	0	2	0
62	96	28.9305	0.601881	142	80	100.667	1	1	8600	141	0	43	170	3.95349	3.27907	1.97361	0	5.962	0	0	0	0	2	0
58	82.5	22.9836	0.48105	138	90	106	0	1	3900	186	1	43	75	1.74419	4.32558	2.08082	0	5.452	0	0	0	1	2	1
36	72.8	22.3214	0.433333	104	58	73.3333	0	0	5000	161	1	39	155	3.97436	4.12821	1.78889	0	5.044	0	0	0	2	3	0
50	80	25.5017	0.470588	120	68	85.3333	0	0	7900	220	1	34	155	4.55882	6.47059	3.04498	0	6.472	0	0	0	0	3	0
51	83	21.5765	0.476738	140	96	110.667	1	1	3600	48	0	57	90	1.57895	0.842105	0.401463	0	4.942	0	0	0	1	1	0
55	81.5	21.6296	0.463068	136	78	97.3333	0	0	7400	94	0	68	89	1.30882	1.38235	0.640124	0	5.86	0	0	0	1	1	0
45	83	22.9971	0.499098	146	90	108.667	0	1	6200	116	0	54	169	3.12963	2.14815	1.07214	0	5.248	0	0	0	1	3	0
36	75.5	19.6288	0.439977	108	74	85.3333	0	0	7300	263	1	47	133	2.82979	5.59574	2.462	0	5.248	0	0	0	2	2	0
37	75	17.9288	0.399148	120	60	80	0	0	6000	43	0	39	88	2.25641	1.10256	0.440087	0	5.044	0	0	0	1	3	0
30	78	21.274	0.440181	120	84	96	0	0	5300	218	1	31	147	4.74194	7.03226	3.09546	0	5.35	0	0	0	0	3	0
42	86	21.5266	0.495677	110	64	79.3333	0	0	5100	171	1	63	159	2.52381	2.71429	1.34541	0	5.248	0	0	0	1	2	0
40	80	22.5537	0.479042	122	80	94	0	0	8900	230	1	44	126	2.86364	5.22727	2.50408	0	5.146	0	0	0	1	2	0
37	79.5	23.7032	0.469027	120	80	93.3333	0	0	6900	417	1	35	98	2.8	11.9143	5.58812	0	4.534	0	0	0	0	2	1
51	91	23.4948	0.533724	130	72	91.3333	0	0	8200	236	1	54	99	1.83333	4.37037	2.33257	0	5.452	0	0	0	2	1	0
50	70	18.6159	0.411765	116	70	85.3333	0	0	6400	63	0	80	137	1.7125	0.7875	0.324265	0	5.248	0	0	0	1	3	0
40	75	21.9591	0.460688	92	50	64	0	0	6500	101	0	48	136	2.83333	2.10417	0.969364	0	5.146	0	0	0	1	2	0
43	88	25.2182	0.506912	124	86	98.6667	0	0	5200	444	1	49	142	2.89796	9.06122	4.59325	0	13.102	1	1	1	0	2	0
47	86	25.8686	0.493685	116	74	88	0	0	6100	74	0	56	97	1.73214	1.32143	0.65237	0	5.146	0	0	0	0	1	0
36	89.5	24.181	0.530213	130	72	91.3333	0	0	5900	120	0	52	137	2.63462	2.30769	1.22357	0	5.452	0	0	0	1	2	0
41	96	27.1408	0.527183	126	84	98	0	0	8600	307	1	36	121	3.36111	8.52778	4.4957	0	5.758	0	0	0	0	2	1
41	87	28.0397	0.520958	136	76	96	0	0	5900	48	0	61	118	1.93443	0.786885	0.409934	0	5.35	0	0	0	1	3	0
50	70	22.1341	0.41791	150	94	112.667	0	1	3100	89	0	94	70	0.744681	0.946809	0.395681	0	4.942	0	0	0	1	1	0
42	79	20.8606	0.463887	128	70	89.3333	0	0	6400	144	0	59	115	1.94915	2.44068	1.1322	0	5.452	0	0	0	0	1	0
63	90	26.3856	0.547112	134	78	96.6667	0	0	4000	171	1	44	110	2.5	3.88636	2.12628	0	5.656	0	0	0	0	1	0
42	90.5	22.5566	0.489189	134	96	108.667	0	1	6200	115	0	45	114	2.53333	2.55556	1.25015	0	4.636	0	0	0	0	3	0
42	89	22.888	0.499719	130	80	96.6667	0	0	5900	98	0	58	108	1.86207	1.68966	0.844353	0	5.248	0	0	0	2	1	0
56	70	20.7415	0.42042	132	80	97.3333	0	0	9900	49	0	71	109	1.53521	0.690141	0.290149	0	6.676	0	1	0	2	1	0
35	87.5	22.6199	0.461255	112	80	90.6667	0	0	8100	108	0	41	123	3	2.63415	1.21501	0	5.35	0	0	0	1	1	0
37	103	31.8179	0.567806	130	78	95.3333	0	0	4900	63	0	54	107	1.98148	1.16667	0.66244	0	5.656	0	0	0	0	3	0
52	87	28.6012	0.550633	110	60	76.6667	0	0	6500	65	0	70	116	1.65714	0.928571	0.511302	0	5.758	0	0	0	1	1	0
33	82	27.1905	0.504615	114	72	86	0	0	5600	44	0	45	113	2.51111	0.977778	0.493402	0	5.248	0	0	0	0	2	0
41	91	24.5819	0.501931	134	74	94	0	0	7200	87	0	54	121	2.24074	1.61111	0.808666	0	5.35	0	0	0	0	2	0
50	88	23.1373	0.491071	136	90	105.333	0	1	5300	347	1	58	169	2.91379	5.98276	2.93796	0	5.452	0	0	0	0	2	0
52	79	22.0857	0.47419	102	60	74	0	0	6200	44	0	40	132	3.3	1.1	0.521609	0	5.452	0	0	0	1	2	0
56	83.5	23.9187	0.492335	118	88	98	0	0	5200	78	0	50	109	2.18	1.56	0.768042	0	5.452	0	0	0	0	2	1
54	90	23.9664	0.538278	120	74	89.3333	0	0	6100	362	1	43	123	2.86047	8.4186	4.53155	0	5.248	0	0	0	1	1	0
60	91	22.2076	0.518519	109	82	91	0	0	4500	51	0	56	100	1.78571	0.910714	0.472222	0	4.84	0	0	0	0	1	0
39	84	23.716	0.474576	122	70	87.3333	0	0	10600	133	0	64	134	2.09375	2.07812	0.986229	0	5.35	0	0	0	0	1	0
37	97	29.1053	0.546479	124	86	98.6667	0	0	4700	143	0	57	145	2.54386	2.50877	1.37099	0	5.554	0	0	0	0	2	0
54	77.5	20.2116	0.457497	120	72	88	1	1	7500	295	1	45	110	2.44444	6.55556	2.99915	0	4.942	0	0	0	0	3	0
39	78.5	23.0802	0.444759	124	80	94.6667	0	0	7900	32	0	81	149	1.83951	0.395062	0.175707	0	4.84	0	0	0	0	3	0
33	85.5	23.3349	0.48913	110	56	74	0	0	6600	71	0	54	115	2.12963	1.31481	0.643116	0	5.35	0	0	0	1	2	0
58	75.5	22.1094	0.471875	122	76	91.3333	0	0	5600	86	0	62	90	1.45161	1.3871	0.654536	0	5.35	0	0	0	0	3	0
60	87.5	25.0362	0.541796	136	88	104	0	0	8900	94	0	65	125	1.92308	1.44615	0.78352	0	5.554	0	0	0	0	2	0
33	92	24.1592	0.57898	110	80	90	0	0	6900	71	0	45	72	1.6	1.57778	0.913503	0	5.758	0	0	0	1	2	0
35	81.5	21.6494	0.452275	104	70	81.3333	0	0	5400	96	0	47	118	2.51064	2.04255	0.923796	0	5.248	0	0	0	1	2	0
39	83	22.4155	0.481159	124	86	98.6667	0	0	7700	101	0	72	101	1.40278	1.40278	0.67496	0	5.452	0	0	0	1	1	0
55	75	21.4227	0.470219	124	80	94.6667	0	0	6200	78	0	73	135	1.84932	1.06849	0.502426	0	5.35	0	0	0	1	1	0
40	85.5	22.2856	0.469522	116	76	89.3333	0	0	12500	85	0	71	126	1.77465	1.19718	0.562104	0	5.146	0	0	0	1	1	0
50	81.5	23.7698	0.490964	152	100	117.333	1	1	3300	59	0	42	64	1.52381	1.40476	0.689687	0	5.146	0	0	0	1	1	0
58	84.5	24.1415	0.545161	134	86	102	0	0	5200	137	0	60	179	2.98333	2.28333	1.24478	0	5.146	0	0	0	0	1	0
39	86	24.8426	0.529231	120	76	90.6667	0	0	4000	88	0	44	127	2.88636	2	1.05846	0	5.044	0	0	0	0	2	0
41	100.3	30.0776	0.594547	140	70	93.3333	0	1	8100	122	0	59	127	2.15254	2.0678	1.2294	0	5.656	0	0	0	1	2	0
40	80	23.9136	0.483384	136	86	102.667	0	0	5300	75	0	62	113	1.82258	1.20968	0.584738	0	5.35	0	0	0	0	3	0
38	74.5	19.2005	0.426445	112	70	84	0	0	12200	242	1	76	108	1.42105	3.18421	1.35789	0	5.044	0	0	0	1	1	0
58	85	23.6667	0.507463	116	68	84	0	0	7500	76	0	48	118	2.45833	1.58333	0.803483	0	7.9	1	1	0	1	3	0
41	70.5	19.0528	0.421903	114	70	84.6667	0	0	4800	537	1	50	73	1.46	10.74	4.53124	0	4.942	0	0	0	1	1	0
44	85	26.4806	0.502067	138	82	100.667	1	1	4800	187	1	48	122	2.54167	3.89583	1.95597	1	5.044	0	0	1	0	2	0
62	101	25.0529	0.576484	130	88	102	1	1	6700	197	1	41	140	3.41463	4.80488	2.76994	0	5.656	0	0	1	0	2	1
49	73	21.7601	0.422698	114	78	90	0	0	4900	37	0	84	118	1.40476	0.440476	0.186189	0	5.146	0	0	0	0	2	0
59	92.5	26.9271	0.563337	150	90	110	0	1	6000	96	0	37	137	3.7027	2.59459	1.46163	0	5.758	0	0	1	0	1	0
51	83.5	25.4231	0.491755	136	72	93.3333	0	0	8500	419	1	40	128	3.2	10.475	5.15113	0	5.35	0	0	0	2	3	0
59	77	22.3206	0.468085	94	62	72.6667	0	0	10100	114	0	54	155	2.87037	2.11111	0.98818	0	5.962	0	0	0	2	3	0
59	85.5	24.5224	0.513822	154	100	118	0	1	8700	243	1	55	105	1.90909	4.41818	2.27016	0	5.248	0	0	1	1	1	0
52	82	23.2823	0.508685	110	68	82	0	0	5000	69	0	84	134	1.59524	0.821429	0.417848	0	5.146	0	0	0	0	1	1
42	79	24.116	0.480828	140	88	105.333	0	1	4900	149	0	76	145	1.90789	1.96053	0.942675	0	5.452	0	0	0	1	1	0
62	80.5	22.5015	0.474367	126	80	95.3333	0	0	5500	85	0	53	146	2.75472	1.60377	0.760777	0	5.452	0	0	0	0	3	1
54	104	30.6334	0.644362	132	90	104	0	1	5300	156	1	60	136	2.26667	2.6	1.67534	0	5.146	0	0	1	0	2	0
43	93.2	26.335	0.516343	114	70	84.6667	0	0	7400	150	1	36	178	4.94444	4.16667	2.15143	0	5.452	0	0	0	1	3	0
42	90.3	25.6	0.555692	126	91	102.667	0	1	7800	378	1	54	132	2.44444	7	3.88985	0	5.044	0	0	1	1	2	0
44	77	21.1336	0.440756	128	64	85.3333	0	0	3500	26	0	73	129	1.76712	0.356164	0.156981	0	5.452	0	0	0	0	2	0
51	85	26.8151	0.52534	130	70	90	0	0	6100	166	1	49	168	3.42857	3.38776	1.77972	0	7.798	0	1	1	2	1	0
59	88.4	22.4197	0.539024	132	88	102.667	0	0	9600	81	0	65	76	1.16923	1.24615	0.671707	0	5.554	0	0	0	2	2	0
34	97	32.4334	0.587879	138	80	99.3333	0	0	5000	129	0	30	165	5.5	4.3	2.52788	0	5.554	0	0	0	0	2	0
61	84	22.929	0.508783	104	64	77.3333	0	0	6900	826	1	40	123	3.075	20.65	10.5064	0	5.35	0	0	0	0	1	0
41	83	25.0135	0.482558	148	88	108	0	1	5100	119	0	70	144	2.05714	1.7	0.820349	0	5.452	0	0	0	1	1	1
62	80	21.8313	0.472813	118	74	88.6667	0	0	4900	148	0	43	141	3.27907	3.44186	1.62736	0	5.86	0	0	0	1	3	0
39	76	20.5763	0.457831	104	60	74.6667	0	0	8000	66	0	56	78	1.39286	1.17857	0.539587	0	5.248	0	0	0	1	2	0
56	84.5	24.897	0.512432	136	88	104	0	0	7200	71	0	70	99	1.41429	1.01429	0.519752	0	5.044	0	0	0	0	1	0
39	81	21.0728	0.478441	132	80	97.3333	0	0	6900	104	0	51	148	2.90196	2.03922	0.975644	0	4.942	0	0	0	1	1	0
37	84	22.1879	0.47191	106	60	75.3333	0	0	5800	180	1	40	139	3.475	4.5	2.1236	0	4.942	0	0	0	1	1	0
31	68.5	19.5075	0.409444	100	60	73.3333	0	0	4300	70	0	58	137	2.36207	1.2069	0.494157	0	5.35	0	0	0	1	2	0
37	83	20.5812	0.481718	134	98	110	0	1	6200	152	1	50	167	3.34	3.04	1.46442	0	5.248	0	0	0	1	2	0
44	83	23.11	0.52665	134	80	98	0	0	4100	133	0	39	115	2.94872	3.41026	1.79601	0	5.35	0	0	0	0	3	0
53	85.5	24.4465	0.502055	154	82	106	1	1	6700	98	0	48	166	3.45833	2.04167	1.02503	0	6.064	0	0	0	0	2	1
58	103	31.4171	0.618247	138	90	106	1	1	5400	73	0	63	100	1.5873	1.15873	0.716382	0	6.574	1	1	1	2	2	0
58	105	27.831	0.622038	124	74	90.6667	1	1	7500	48	0	53	149	2.81132	0.90566	0.563355	0	7.696	1	1	1	1	1	0
64	77	21.7006	0.47678	176	100	125.333	0	1	6400	152	1	65	134	2.06154	2.33846	1.11493	0	5.35	0	0	0	0	2	0
48	79.5	21.0282	0.467922	114	72	86	0	0	9000	67	0	70	108	1.54286	0.957143	0.447868	0	5.044	0	0	0	0	2	0
60	90	28.8415	0.56962	146	80	102	0	1	5600	65	0	64	93	1.45312	1.01562	0.578521	0	7.594	0	1	1	1	2	0
42	86.5	22.8164	0.502907	118	78	91.3333	0	0	3600	72	0	58	153	2.63793	1.24138	0.624298	0	5.35	0	0	0	0	1	0
65	89	28.2763	0.521994	116	78	90.6667	1	1	6400	69	0	52	161	3.09615	1.32692	0.692646	0	5.656	0	0	0	0	1	0
36	80	23.1194	0.491703	127	78	94.3333	0	0	4900	46	0	84	86	1.02381	0.547619	0.269266	0	5.35	0	0	0	0	1	0
59	90	21.8018	0.525701	120	72	88	1	1	5100	179	1	40	87	2.175	4.475	2.35251	1	4.738	0	0	1	2	1	0
48	87	24.163	0.504348	102	70	80.6667	0	0	7200	84	0	70	153	2.18571	1.2	0.605217	0	5.248	0	0	0	2	1	0
49	85	24.5127	0.488225	116	88	97.3333	0	0	5100	225	1	36	106	2.94444	6.25	3.05141	0	5.248	0	0	0	0	3	0
31	78.5	22.4262	0.465047	116	66	82.6667	0	0	6000	71	0	60	144	2.4	1.18333	0.550306	0	5.146	0	0	0	1	1	0
52	82	21.6902	0.488968	152	98	116	0	1	5200	498	1	48	71	1.47917	10.375	5.07305	0	5.35	0	0	0	0	1	0
58	81	24.4118	0.491505	102	64	76.6667	0	0	8400	91	0	43	125	2.90698	2.11628	1.04016	0	5.248	0	0	0	2	3	0
35	75	19.6913	0.410284	116	76	89.3333	0	0	9300	65	0	68	154	2.26471	0.955882	0.392184	0	5.044	0	0	0	1	1	0
47	85.5	22.4684	0.519757	166	104	124.667	1	1	6600	203	1	75	123	1.64	2.70667	1.40681	0	5.452	0	0	1	0	1	0
36	77.5	23.9245	0.48377	134	78	96.6667	0	0	4700	22	0	68	64	0.941176	0.323529	0.156514	0	4.942	0	0	0	0	2	0
55	83.5	23.03	0.497024	144	86	105.333	1	1	4600	108	0	56	84	1.5	1.92857	0.958546	0	5.35	0	0	0	0	1	0
35	94	26.461	0.512262	130	70	90	0	0	6500	169	1	44	91	2.06818	3.84091	1.96755	0	5.35	0	0	0	1	2	0
51	79	22.5731	0.466627	110	70	83.3333	0	0	5800	70	0	58	123	2.12069	1.2069	0.563171	0	5.146	0	0	0	0	2	0
59	93.5	26.5096	0.538905	154	94	114	1	1	5400	100	0	54	84	1.55556	1.85185	0.997972	0	5.86	0	0	0	0	1	0
43	76	23.6131	0.468269	136	74	94.6667	0	0	8500	224	1	58	123	2.12069	3.86207	1.80849	0	5.248	0	0	0	1	1	0
39	72	20.2053	0.44582	122	80	94	0	0	6500	101	0	82	133	1.62195	1.23171	0.54912	0	5.044	0	0	0	0	3	0
59	82	25.0995	0.491018	130	74	92.6667	1	1	5100	88	0	60	110	1.83333	1.46667	0.72016	1	5.656	0	0	0	0	2	0
37	94.5	22.9396	0.536018	124	84	97.3333	0	0	6900	126	0	56	71	1.26786	2.25	1.20604	0	5.146	0	0	0	0	3	0
53	81	20.0784	0.475352	138	90	106	0	1	4400	509	1	56	33	0.589286	9.08929	4.32061	0	4.942	0	0	0	1	2	0
34	93	27.5312	0.56535	120	74	89.3333	0	0	6500	123	0	57	147	2.57895	2.15789	1.21996	0	5.248	0	0	0	1	2	0
52	73	20.0611	0.431187	122	60	80.6667	0	0	4300	68	0	76	70	0.921053	0.894737	0.385799	0	5.044	0	0	0	0	1	0
43	87.5	28.0277	0.507246	138	86	103.333	0	0	6700	177	1	46	129	2.80435	3.84783	1.9518	0	5.146	0	0	0	2	2	0
45	92.5	25.4458	0.524972	138	98	111.333	0	1	8900	121	0	68	103	1.51471	1.77941	0.934141	0	5.35	0	0	0	1	2	0
64	83	22.6503	0.494931	136	82	100	0	0	8100	228	1	33	97	2.93939	6.90909	3.41953	0	5.962	0	0	0	1	1	0
38	83.5	22.9907	0.467002	114	80	91.3333	0	0	5200	61	0	54	116	2.14815	1.12963	0.52754	0	4.84	0	0	0	0	3	0
60	84.5	24.3892	0.502378	110	60	76.6667	0	0	7000	151	1	51	159	3.11765	2.96078	1.48743	0	6.064	0	0	0	1	2	0
48	72	21.3177	0.44226	120	70	86.6667	0	0	5600	83	0	73	119	1.63014	1.13699	0.502844	0	5.146	0	0	0	1	1	0
61	98	27.6917	0.568116	150	92	111.333	0	1	5500	158	1	60	188	3.13333	2.63333	1.49604	0	5.554	0	0	1	0	3	0
40	92.6	23.9958	0.534951	112	70	84	0	0	6300	143	0	53	154	2.90566	2.69811	1.44336	0	4.84	0	0	0	0	2	0
42	86	24.3372	0.505288	136	92	106.667	0	1	6800	190	1	65	175	2.69231	2.92308	1.477	0	5.248	0	0	1	1	1	0
50	82	22.9687	0.470723	110	70	83.3333	0	0	5200	51	0	70	121	1.72857	0.728571	0.342956	0	5.86	0	0	0	1	1	0
48	76.5	22.948	0.478723	128	84	98.6667	0	0	5300	92	0	55	101	1.83636	1.67273	0.800774	0	5.758	0	0	0	2	3	0
60	84	22.3347	0.48	114	70	84.6667	0	0	6300	109	0	61	120	1.96721	1.78689	0.857705	0	5.146	0	0	0	0	2	0
56	83.5	22.649	0.481546	130	82	98	0	0	5900	67	0	59	104	1.76271	1.13559	0.54684	0	5.35	0	0	0	1	3	0
47	81	23.7041	0.491803	162	110	127.333	0	1	8700	92	0	45	112	2.48889	2.04444	1.00546	0	5.146	0	0	0	0	1	0
39	72	20.6747	0.4273	108	80	89.3333	0	0	5500	103	0	54	99	1.83333	1.90741	0.815035	0	5.452	0	0	0	0	2	0
47	80.5	20.8412	0.46748	114	70	84.6667	1	1	7800	118	0	50	100	2	2.36	1.10325	0	6.268	1	1	0	2	3	0
35	97	29.0017	0.560046	124	74	90.6667	0	0	6900	176	1	42	150	3.57143	4.19048	2.34686	0	7.696	0	1	1	1	2	0
37	83	24.9899	0.502421	100	70	80	0	0	8900	284	1	41	112	2.73171	6.92683	3.48019	0	5.146	0	0	0	1	1	1
39	97.5	29.4101	0.569177	134	90	104.667	0	1	7900	116	0	38	144	3.78947	3.05263	1.73749	0	5.758	0	0	1	1	1	0
45	89.5	27.1447	0.539157	144	86	105.333	0	1	6800	240	1	53	142	2.67925	4.5283	2.44146	0	5.452	0	0	1	1	1	0
52	79	19.71	0.455069	126	78	94	0	0	6200	81	0	70	124	1.77143	1.15714	0.52658	0	5.248	0	0	0	1	2	0
56	86	23.3499	0.536494	120	72	88	1	1	5900	49	0	75	110	1.46667	0.653333	0.350509	0	5.35	0	0	0	0	1	1
31	79.5	23.6523	0.465457	100	54	69.3333	0	0	8600	83	0	38	98	2.57895	2.18421	1.01666	0	4.942	0	0	0	1	2	0
51	71	20.5953	0.456592	114	68	83.3333	0	0	6300	68	0	67	99	1.47761	1.01493	0.463406	0	5.452	0	0	0	1	3	0
44	78	22.3279	0.459635	160	100	120	0	1	4400	94	0	57	78	1.36842	1.64912	0.757994	0	5.35	0	0	0	2	1	0
36	110.2	31.0877	0.6513	120	74	89.3333	1	1	8700	244	1	42	118	2.80952	5.80952	3.78374	1	5.044	0	0	1	1	2	0
37	101	29.7106	0.626162	118	70	86	0	0	10500	240	1	44	163	3.70455	5.45455	3.41543	0	5.452	0	0	0	2	1	0
42	85	25.7532	0.480769	130	86	100.667	0	0	6500	43	0	54	110	2.03704	0.796296	0.382835	0	4.942	0	0	0	2	1	0
40	80	22.9699	0.452489	124	86	98.6667	0	0	9800	48	0	66	80	1.21212	0.727273	0.329083	0	5.044	0	0	0	1	1	0
53	86	24.6417	0.5	120	72	88	0	0	6100	122	0	54	123	2.27778	2.25926	1.12963	0	5.146	0	0	0	1	1	1
47	71	21.4847	0.421365	126	64	84.6667	0	0	5700	128	0	52	141	2.71154	2.46154	1.03721	0	5.248	0	0	0	0	2	0
37	99	30.295	0.570276	134	88	103.333	0	0	6500	223	1	40	147	3.675	5.575	3.17929	0	5.248	0	0	0	1	2	0
52	85	22.3739	0.510204	154	88	110	1	1	5300	147	0	46	83	1.80435	3.19565	1.63043	0	5.248	0	0	0	1	2	0
43	81	21.4854	0.448753	104	70	81.3333	0	0	6500	82	0	57	159	2.78947	1.4386	0.645575	0	5.554	0	0	0	0	3	1
54	84	24.4368	0.521092	118	70	86	1	1	6500	102	0	38	100	2.63158	2.68421	1.39872	0	5.35	0	0	1	0	2	0
45	110	34.8583	0.659077	116	76	89.3333	1	1	6800	120	0	60	136	2.26667	2	1.31815	0	5.35	0	0	0	1	3	0
37	80	20.8171	0.446927	128	72	90.6667	0	0	6900	77	0	65	93	1.43077	1.18462	0.529437	0	5.554	0	0	0	0	2	0
54	82	21.6923	0.49848	144	92	109.333	0	1	5600	130	0	67	108	1.61194	1.9403	0.9672	0	4.84	0	0	0	1	1	0
61	76.5	19.1494	0.426184	149	84	105.667	0	1	6000	48	0	87	103	1.18391	0.551724	0.235136	0	5.044	0	0	0	0	1	0
58	84.5	22.9769	0.474719	144	90	108	0	1	9700	339	1	63	169	2.68254	5.38095	2.55444	0	5.452	0	0	0	1	2	0
50	81	22.2469	0.466053	114	88	96.6667	0	0	7800	111	0	68	163	2.39706	1.63235	0.760763	0	5.248	0	0	0	2	1	0
56	76.5	21.3448	0.464481	136	74	94.6667	0	0	5700	201	1	82	79	0.963415	2.45122	1.13854	0	5.35	0	0	0	1	1	0
38	76	22.9817	0.477987	130	82	98	0	0	6200	92	0	67	77	1.14925	1.37313	0.656341	0	5.452	0	0	0	1	2	0
47	74.5	20.751	0.438493	114	76	88.6667	0	0	3500	62	0	60	102	1.7	1.03333	0.45311	0	5.452	0	0	0	0	2	0
48	89.5	23.5321	0.483001	110	60	76.6667	0	0	4700	101	0	59	126	2.13559	1.71186	0.826831	0	5.044	0	0	0	0	1	0
46	87	24.2584	0.485491	118	62	80.6667	0	0	7100	126	0	47	127	2.70213	2.68085	1.30153	0	5.146	0	0	0	0	1	0
37	81.5	21.8266	0.45838	112	65	80.6667	0	0	3800	46	0	63	99	1.57143	0.730159	0.33469	0	5.146	0	0	0	2	1	1
57	80	24.6972	0.498132	126	86	99.3333	0	0	4500	83	0	83	123	1.48193	1	0.498132	0	5.554	0	0	0	0	3	0
46	95	26.7786	0.56615	104	74	84	0	0	6700	59	0	47	147	3.12766	1.25532	0.710699	0	5.758	0	0	0	2	1	0
61	77.5	20.2817	0.443618	120	74	89.3333	0	0	8000	90	0	48	114	2.375	1.875	0.831783	0	5.86	0	0	0	1	2	0
40	80	22.7786	0.457666	98	62	74	0	0	5000	67	0	65	126	1.93846	1.03077	0.471748	0	5.35	0	0	0	1	2	0
53	69	20.8073	0.429907	114	62	79.3333	0	0	4500	120	0	62	112	1.80645	1.93548	0.832077	0	5.146	0	0	0	0	2	0
50	67.8	17.7294	0.380471	100	68	78.6667	0	0	5700	92	0	57	118	2.07018	1.61404	0.614094	0	5.35	0	0	0	1	3	0
60	82	21.3153	0.475087	156	86	109.333	1	1	8400	174	1	54	111	2.05556	3.22222	1.53084	0	11.062	1	1	0	2	1	1
40	93.8	28.5712	0.534473	125	74	91	0	0	8800	66	0	68	102	1.5	0.970588	0.518753	0	5.656	0	0	0	1	2	1
48	92	23.7772	0.506329	110	56	74	0	0	7900	94	0	47	144	3.06383	2	1.01266	0	5.248	0	0	0	2	3	0
40	74	20.5152	0.427746	137	76	96.3333	0	0	5600	29	0	73	42	0.575342	0.39726	0.169926	0	5.452	0	0	0	0	1	0
38	84.5	22.8369	0.485075	130	76	94	0	0	5400	55	0	74	113	1.52703	0.743243	0.360528	0	5.554	0	0	0	0	2	0
55	75	23.7168	0.466128	132	88	102.667	0	0	5800	168	1	60	136	2.26667	2.8	1.30516	0	5.044	0	0	0	0	1	0
53	75.5	22.288	0.456745	128	72	90.6667	0	0	5800	204	1	42	152	3.61905	4.85714	2.21848	0	5.452	0	0	0	0	3	0
41	65.5	17.6	0.374286	114	60	78	0	0	7800	55	0	45	65	1.44444	1.22222	0.45746	0	5.146	0	0	0	2	3	0
43	99	29.598	0.561224	124	70	88	0	0	8900	887	1	46	118	2.56522	19.2826	10.8219	0	5.554	0	0	0	2	1	0
61	77	19.138	0.451348	130	72	91.3333	0	0	4800	86	0	67	158	2.35821	1.28358	0.579342	0	5.35	0	0	0	2	1	0
54	97	28.4375	0.60625	124	88	100	0	0	6600	378	1	35	105	3	10.8	6.5475	0	5.758	0	0	0	1	1	0
53	76	20.9097	0.443149	140	88	105.333	0	1	5900	82	0	52	91	1.75	1.57692	0.698811	0	4.942	0	0	0	0	2	0
36	84.5	23.823	0.488439	128	78	94.6667	0	0	8600	117	0	40	98	2.45	2.925	1.42868	0	5.146	0	0	0	1	3	0
53	87.5	23.0367	0.490196	148	80	102.667	0	1	11600	212	1	62	138	2.22581	3.41935	1.67615	1	5.35	0	0	0	2	1	0
38	85	23.4189	0.495916	120	78	92	0	0	8500	102	0	34	102	3	3	1.48775	0	5.146	0	0	0	1	3	0
39	73	23.4944	0.430678	118	62	80.6667	0	0	5500	50	0	55	78	1.41818	0.909091	0.391526	0	5.044	0	0	0	1	3	1
54	78	21.064	0.484472	148	88	108	0	1	6000	85	0	87	138	1.58621	0.977011	0.473335	0	5.86	0	0	0	0	1	0
37	92	25.7171	0.513966	132	84	100	0	0	7700	172	1	49	175	3.57143	3.5102	1.80413	0	11.164	0	1	1	2	3	0
42	79	21.1613	0.46416	112	74	86.6667	0	0	6100	113	0	45	134	2.97778	2.51111	1.16556	0	5.35	0	0	0	0	2	0
30	78.5	22.5074	0.481595	118	52	74	0	0	8300	135	0	45	114	2.53333	3	1.44479	0	5.452	0	0	0	0	2	0
44	94.5	28.7904	0.523546	140	100	113.333	0	1	4900	828	1	40	88	2.2	20.7	10.8374	0	4.738	0	0	1	1	2	0
36	76	20.2474	0.44186	102	58	72.6667	0	0	8100	40	0	62	106	1.70968	0.645161	0.285071	0	5.146	0	0	0	1	1	0
46	109	36.1877	0.655048	166	106	126	1	1	5400	105	0	55	127	2.30909	1.90909	1.25055	0	5.146	0	0	0	1	1	0
40	93.5	27.2653	0.534286	128	88	101.333	0	0	6400	140	0	60	160	2.66667	2.33333	1.24667	0	5.35	0	0	0	1	1	0
44	82	21.1276	0.483776	106	60	75.3333	0	0	5800	134	0	56	142	2.53571	2.39286	1.15761	0	4.84	0	0	0	0	2	0
41	94	27.1879	0.523677	140	100	113.333	0	1	7400	169	1	38	153	4.02632	4.44737	2.32898	0	5.146	0	0	1	1	3	0
60	87	24.0328	0.510863	136	88	104	0	0	6200	184	1	45	130	2.88889	4.08889	2.08886	0	4.84	0	0	0	0	2	0
38	79	24.224	0.456647	122	80	94	0	0	6800	164	1	42	149	3.54762	3.90476	1.7831	0	5.146	0	0	0	1	2	0
41	74	17.1295	0.420694	148	70	96	0	1	4800	137	0	70	118	1.68571	1.95714	0.823357	0	4.738	0	0	0	0	1	0
31	72	19.5364	0.426793	112	66	81.3333	0	0	5000	67	0	50	110	2.2	1.34	0.571903	0	4.942	0	0	0	0	2	0
55	64	15.7201	0.358142	108	68	81.3333	0	0	5200	63	0	63	73	1.15873	1	0.358142	0	5.044	0	0	0	1	2	0
40	77.2	21.9281	0.455457	146	72	96.6667	0	1	7400	75	0	53	101	1.90566	1.41509	0.644515	0	5.554	0	0	0	2	3	0
35	71.1	19.3906	0.415789	115	69	84.3333	0	0	6700	83	0	82	109	1.32927	1.0122	0.42086	0	5.35	0	0	0	0	3	0
47	78	22.1628	0.462633	134	80	98	0	0	9500	78	0	74	121	1.63514	1.05405	0.487641	0	5.35	0	0	0	1	1	0
38	87.3	24.694	0.508445	130	86	100.667	0	0	6300	83	0	43	154	3.5814	1.93023	0.981417	0	5.248	0	0	0	1	2	0
38	69	19.549	0.408043	122	64	83.3333	0	0	10900	88	0	64	127	1.98438	1.375	0.561059	0	5.146	0	0	0	0	2	0
54	81.5	23.5035	0.516149	114	84	94	0	0	8300	51	0	80	56	0.7	0.6375	0.329045	0	5.248	0	0	0	0	1	0
37	72	20.7545	0.418605	120	70	86.6667	0	0	7800	125	0	40	136	3.4	3.125	1.30814	0	5.146	0	0	0	1	2	0
42	65	19.4593	0.388756	116	70	85.3333	0	0	4800	63	0	77	59	0.766234	0.818182	0.318073	0	5.452	1	1	0	0	3	1
37	74	18.4408	0.416901	98	50	66	0	0	5800	73	0	62	69	1.1129	1.17742	0.490868	0	5.35	0	0	0	1	1	0
61	66.5	19.1001	0.40303	138	84	102	1	1	5100	47	0	60	81	1.35	0.783333	0.315707	0	5.452	0	0	0	0	3	0
48	87	25.836	0.504933	134	88	103.333	0	0	6800	136	0	77	140	1.81818	1.76623	0.89183	0	5.146	0	0	0	2	1	0
37	83	24.7158	0.498199	136	90	105.333	1	1	5500	114	0	44	148	3.36364	2.59091	1.29079	0	5.146	0	0	0	1	2	0
32	84.5	22.3795	0.492424	130	70	90	0	0	6100	233	1	42	96	2.28571	5.54762	2.73178	0	4.84	0	0	0	1	1	0
64	84	23.9519	0.504505	118	68	84.6667	0	0	13800	216	1	58	161	2.77586	3.72414	1.87884	0	5.044	0	0	0	0	2	0
53	89	23.836	0.512083	122	74	90	0	0	6800	202	1	40	71	1.775	5.05	2.58602	0	5.044	0	0	0	2	2	0
59	84.5	22.7835	0.485911	130	76	94	0	0	5900	59	0	53	81	1.5283	1.11321	0.54092	0	5.656	0	0	0	1	1	0
61	93	25.3392	0.550948	216	104	141.333	1	1	7400	171	1	47	113	2.40426	3.6383	2.00451	0	5.452	0	0	1	2	1	0
59	85	25.867	0.526968	172	96	121.333	0	1	5500	49	0	68	147	2.16176	0.720588	0.379727	1	5.758	0	0	1	0	3	0
57	86	24.3298	0.507375	152	93	112.667	0	1	4200	105	0	83	128	1.54217	1.26506	0.641859	0	5.962	0	0	0	0	2	0
46	85	21.6608	0.504451	130	86	100.667	0	0	6400	100	0	40	137	3.425	2.5	1.26113	0	5.248	0	0	0	1	2	0
35	85	26.0554	0.5	134	80	98	0	0	7100	170	1	31	117	3.77419	5.48387	2.74194	0	5.248	0	0	0	0	1	0
42	83.5	22.3941	0.472285	138	88	104.667	1	1	5700	52	0	82	88	1.07317	0.634146	0.299498	0	5.35	0	0	0	0	2	0
35	90	26.0034	0.513113	124	80	94.6667	0	0	5200	39	0	52	103	1.98077	0.75	0.384835	0	5.044	0	0	0	0	2	0
54	75	20.8107	0.44964	132	78	96	0	0	5800	521	1	59	118	2	8.83051	3.97055	0	5.248	0	0	0	0	1	0
45	73.5	20.4052	0.441707	112	66	81.3333	0	0	7400	75	0	44	88	2	1.70455	0.752909	0	5.146	0	0	0	0	2	0
42	80	24.0425	0.475342	134	88	103.333	0	0	6000	59	0	46	133	2.8913	1.28261	0.609677	0	4.942	0	0	0	0	2	0
54	88	24.369	0.527578	132	92	105.333	0	1	6400	374	1	52	109	2.09615	7.19231	3.7945	0	5.452	0	0	1	0	1	1
48	94	25.6129	0.526316	158	90	112.667	0	1	5000	205	1	50	163	3.26	4.1	2.15789	0	5.248	0	0	1	1	1	0
48	80	23.2225	0.484555	122	76	91.3333	0	0	7400	58	0	62	148	2.3871	0.935484	0.453293	0	5.35	0	0	0	0	1	0
36	81	23.8643	0.47093	108	74	85.3333	0	0	12600	47	0	52	110	2.11538	0.903846	0.425648	0	5.35	0	0	0	1	2	1
56	85.5	22.74	0.510448	146	88	107.333	0	1	4500	64	0	64	110	1.71875	1	0.510448	0	5.044	0	0	0	0	1	1
45	87	24.0711	0.517241	122	70	87.3333	0	0	10900	111	0	48	154	3.20833	2.3125	1.19612	0	5.656	0	0	0	1	2	0
41	92	29.5464	0.537069	116	66	82.6667	0	0	6200	109	0	45	173	3.84444	2.42222	1.3009	0	6.268	0	0	0	2	2	1
59	77.5	20.9796	0.464907	112	60	77.3333	1	1	6200	64	0	57	106	1.85965	1.12281	0.522001	0	5.146	0	0	0	0	1	1
61	87	24.906	0.544431	162	108	126	0	1	10100	47	0	69	110	1.5942	0.681159	0.370844	0	5.86	0	0	0	2	2	0
57	77	20.3792	0.449504	130	68	88.6667	1	1	5400	144	0	47	137	2.91489	3.06383	1.3772	0	7.288	1	1	0	0	2	0
44	82	22.8174	0.494274	132	78	96	0	0	6900	590	1	52	114	2.19231	11.3462	5.6081	0	5.248	0	0	0	0	1	0
57	87	23.3738	0.515403	130	70	90	0	0	4500	203	1	77	129	1.67532	2.63636	1.35879	0	5.35	0	0	0	0	1	0
59	72	18.6095	0.431138	130	90	103.333	0	1	8100	55	0	57	132	2.31579	0.964912	0.41601	0	5.452	0	0	0	0	2	0
37	88	24.1584	0.517343	132	60	84	0	0	6700	237	1	45	104	2.31111	5.26667	2.72467	0	5.146	0	0	0	0	2	0
32	73.5	19.6194	0.433117	108	60	76	0	0	7300	62	0	40	151	3.775	1.55	0.671332	0	4.942	0	0	0	1	3	0
48	97	28.6259	0.534435	112	64	80	1	1	5300	58	0	32	69	2.15625	1.8125	0.968664	1	5.452	0	0	1	0	3	0
36	74	21.6961	0.439169	112	80	90.6667	0	0	7000	48	0	68	65	0.955882	0.705882	0.310002	0	4.84	0	0	0	1	1	0
58	88.5	24.4342	0.530894	120	78	92	0	0	4500	80	0	49	101	2.06122	1.63265	0.866765	0	4.636	0	0	0	0	2	0
43	91	23.5898	0.497268	124	80	94.6667	0	0	4300	136	0	62	151	2.43548	2.19355	1.09078	0	5.656	0	0	0	0	2	0
62	81.5	21.3415	0.496951	138	86	103.333	0	0	10000	162	1	51	144	2.82353	3.17647	1.57855	0	5.452	0	0	0	2	3	0
52	93	24.8338	0.527809	118	78	91.3333	0	0	5700	89	0	47	101	2.14894	1.89362	0.999469	0	5.35	0	0	0	2	1	0
62	69.5	19.2147	0.409305	128	80	96	1	1	6700	53	0	60	127	2.11667	0.883333	0.361553	1	5.554	0	0	0	0	1	0
50	89	24.66	0.518346	128	74	92	0	0	6300	378	1	47	122	2.59574	8.04255	4.16882	0	5.656	0	0	0	0	3	0
43	104	29.7417	0.602899	146	90	108.667	0	1	9900	109	0	53	138	2.60377	2.0566	1.23992	0	5.35	0	0	0	1	1	0
46	83	24.6308	0.52399	112	68	82.6667	0	0	6000	357	1	53	121	2.28302	6.73585	3.52952	0	5.146	0	0	0	1	2	0
42	87	29.6902	0.513577	100	60	73.3333	0	0	8700	584	1	31	116	3.74194	18.8387	9.67513	0	5.86	0	0	0	2	3	0
41	65	18.0662	0.398773	110	74	86	0	0	4600	37	0	83	75	0.903614	0.445783	0.177766	0	5.248	0	0	0	0	2	0
47	85.5	25.6757	0.526154	100	60	73.3333	0	0	6800	761	1	51	119	2.33333	14.9216	7.85104	0	5.554	0	0	0	1	1	0
58	85	22.8889	0.495338	108	80	89.3333	0	0	7300	218	1	44	108	2.45455	4.95455	2.45417	1	5.554	0	0	0	2	1	0
61	75	21.6811	0.462963	122	74	90	1	1	4000	55	0	107	125	1.16822	0.514019	0.237972	0	5.35	0	0	0	0	2	1
52	79.5	20.9904	0.476619	118	76	90	0	0	5500	68	0	56	123	2.19643	1.21429	0.578751	0	5.146	0	0	0	0	1	0
63	71.5	20.414	0.465798	130	68	88.6667	0	0	6000	85	0	62	108	1.74194	1.37097	0.638594	0	11.368	1	1	0	0	3	0
38	75	19.2473	0.423729	116	78	90.6667	0	0	4400	167	1	75	99	1.32	2.22667	0.943503	0	5.146	0	0	0	0	1	1
35	79	22.226	0.443571	126	73	90.6667	0	0	5200	67	0	86	71	0.825581	0.77907	0.345573	0	4.84	0	0	0	1	1	0
44	79.5	21.6819	0.464912	122	72	88.6667	0	0	6200	138	0	62	123	1.98387	2.22581	1.0348	0	5.044	0	0	0	1	2	0
37	98	26.0659	0.528872	118	71	86.6667	0	0	5700	124	0	47	177	3.76596	2.6383	1.39532	0	5.248	0	0	0	2	3	0
47	79.5	21.3224	0.454286	100	68	78.6667	0	0	5300	84	0	60	125	2.08333	1.4	0.636	0	5.452	0	0	0	1	2	0
38	73	20.5548	0.441088	128	64	85.3333	0	0	8600	1135	1	31	49	1.58065	36.6129	16.1495	0	5.044	0	0	0	1	3	0
54	85.5	22.2142	0.47926	118	70	86	0	0	6300	186	1	51	89	1.7451	3.64706	1.74789	0	4.942	0	0	0	0	1	0
47	77.5	22.7801	0.454279	118	62	80.6667	0	0	5700	426	1	42	94	2.2381	10.1429	4.60769	0	5.452	0	0	0	1	3	1
62	90.5	26.1156	0.585003	132	84	100	1	1	6800	176	1	33	114	3.45455	5.33333	3.12002	1	5.656	0	0	1	0	3	0
55	96	26.141	0.550143	130	88	102	0	0	8200	306	1	63	66	1.04762	4.85714	2.67212	0	7.084	0	1	1	2	1	0
42	87.5	25.1794	0.517445	130	86	100.667	0	0	6800	165	1	37	141	3.81081	4.45946	2.30753	0	5.86	0	0	0	2	3	0
46	70	18.2056	0.417412	119	65	83	0	0	3600	81	0	101	84	0.831683	0.80198	0.334756	0	5.146	0	0	0	0	1	1
37	88	26.6516	0.520095	120	88	98.6667	0	0	6600	80	0	51	146	2.86275	1.56863	0.815835	0	5.452	0	0	0	1	3	0
45	70.2	21.6751	0.408853	131	68	89	0	0	6900	76	0	77	91	1.18182	0.987013	0.403543	0	5.452	0	0	0	2	2	0
39	85.5	25.2645	0.516616	114	74	87.3333	0	0	8100	157	1	46	144	3.13043	3.41304	1.76323	0	5.146	0	0	0	1	2	0
45	91.5	24.6485	0.529514	168	110	129.333	0	1	11300	276	1	69	63	0.913043	4	2.11806	0	5.656	0	0	1	2	1	0
34	82	23.954	0.462493	128	84	98.6667	0	0	7100	620	1	53	109	2.0566	11.6981	5.41029	0	5.452	0	0	0	1	1	0
38	84.5	24.2587	0.477401	120	86	97.3333	0	0	7300	144	0	48	146	3.04167	3	1.4322	0	5.35	0	0	0	0	3	0
48	98	27.988	0.57749	126	86	99.3333	0	0	6900	181	1	51	169	3.31373	3.54902	2.04952	0	5.35	0	0	0	1	1	0
51	84.5	25.5102	0.502976	134	86	102	0	0	7300	178	1	50	178	3.56	3.56	1.7906	0	5.35	0	0	0	1	2	0
38	84.5	23.0367	0.473389	110	80	90	0	0	6400	94	0	50	104	2.08	1.88	0.889972	0	5.044	0	0	0	1	1	0
51	85.5	21.5956	0.500585	120	80	93.3333	1	1	8700	107	0	38	120	3.15789	2.81579	1.40954	0	5.146	0	0	1	1	1	0
39	81	21.616	0.480998	140	94	109.333	0	1	8600	69	0	71	86	1.21127	0.971831	0.467448	0	5.248	0	0	0	2	1	1
49	86	24.4878	0.483418	136	80	98.6667	0	0	5900	75	0	54	106	1.96296	1.38889	0.671413	1	4.942	0	0	0	0	3	0
40	72	19.7841	0.441989	118	80	92.6667	0	0	6500	133	0	54	158	2.92593	2.46296	1.0886	0	5.35	0	0	0	2	3	0
52	83	19.6824	0.461367	124	80	94.6667	0	0	11300	118	0	63	122	1.93651	1.87302	0.864149	0	5.044	0	0	0	1	2	0
56	109	30.6905	0.6408	112	72	85.3333	1	1	7200	230	1	43	139	3.23256	5.34884	3.42753	0	7.186	1	1	1	1	1	0
36	69.5	20.1282	0.417417	134	70	91.3333	0	0	8900	71	0	63	91	1.44444	1.12698	0.470423	0	4.84	0	0	0	2	1	0
40	79	19.9349	0.450142	138	78	98	0	0	6100	64	0	105	76	0.72381	0.609524	0.274373	0	4.738	0	0	0	0	2	0
58	85	23.7812	0.505651	148	80	102.667	1	1	5900	68	0	64	102	1.59375	1.0625	0.537255	0	5.758	0	0	0	0	2	0
47	84.5	23.7562	0.488439	132	88	102.667	0	0	8100	94	0	46	131	2.84783	2.04348	0.998115	0	5.146	0	0	0	2	2	0
38	87	24.1667	0.483333	112	76	88	0	0	5200	142	0	54	150	2.77778	2.62963	1.27099	0	5.248	0	0	0	1	3	0
49	78	20.7545	0.453488	110	70	83.3333	0	0	4000	61	0	66	107	1.62121	0.924242	0.419133	0	5.35	0	0	0	1	2	0
59	94	24.5651	0.564565	138	86	103.333	0	0	8100	223	1	54	71	1.31481	4.12963	2.33144	1	6.676	1	1	1	0	2	0
41	75.5	20.8307	0.424157	130	80	96.6667	0	0	5400	128	0	65	124	1.90769	1.96923	0.835264	0	5.044	0	0	0	1	2	1
57	102.5	27.5877	0.606868	134	84	100.667	1	1	6700	57	0	57	134	2.35088	1	0.606868	0	7.186	1	1	1	1	1	0
36	72.5	19.0823	0.399009	106	70	82	0	0	5400	51	0	66	87	1.31818	0.772727	0.308325	0	4.738	0	0	0	0	1	0
50	70	19.6421	0.410557	126	80	95.3333	0	0	6100	118	0	52	130	2.5	2.26923	0.931649	0	5.248	0	0	0	1	3	0
46	85	25.2276	0.495627	136	90	105.333	1	1	4500	189	1	39	69	1.76923	4.84615	2.40188	1	5.962	0	0	0	0	1	1
61	81	21.0332	0.48445	124	64	84	0	0	7200	92	0	57	155	2.7193	1.61404	0.781919	0	8.41	1	1	0	2	3	0
40	76	20.5266	0.431083	114	70	84.6667	0	0	5800	57	0	66	79	1.19697	0.863636	0.372299	0	4.942	0	0	0	0	1	0
59	73.5	20.5249	0.454827	120	70	86.6667	0	0	6200	55	0	63	113	1.79365	0.873016	0.397071	0	5.758	0	0	0	0	3	0
57	93	26.7679	0.551929	130	80	96.6667	0	0	7200	315	1	39	153	3.92308	8.07692	4.45789	0	5.554	0	0	0	0	2	0
35	72	21.8827	0.44417	112	60	77.3333	0	0	3800	42	0	80	95	1.1875	0.525	0.233189	0	5.044	0	0	0	0	1	0
38	96	29.9928	0.536313	166	112	130	0	1	9500	80	0	43	110	2.55814	1.86047	0.997791	0	5.656	0	0	0	0	2	0
55	79	22.6872	0.472206	122	68	86	0	0	5700	127	0	58	116	2	2.18966	1.03397	0	5.35	0	0	0	0	3	0
50	71.5	19.1736	0.433333	128	72	90.6667	0	0	5700	35	0	64	112	1.75	0.546875	0.236979	0	4.738	0	0	0	0	2	1
49	82.5	21.6773	0.485866	96	56	69.3333	0	0	6200	65	0	59	108	1.83051	1.10169	0.535276	0	5.35	0	0	0	0	2	0
39	88	24.0604	0.4814	108	70	82.6667	0	0	4500	181	1	52	174	3.34615	3.48077	1.67564	0	4.738	0	0	0	1	2	0
53	76	21.918	0.449704	106	56	72.6667	0	0	5300	79	0	64	115	1.79688	1.23438	0.555104	0	5.452	0	0	0	0	3	1
48	96	28.192	0.525739	120	80	93.3333	0	0	7500	114	0	51	127	2.4902	2.23529	1.17518	0	5.146	0	0	0	2	1	0
50	84	22.1421	0.502392	114	54	74	0	0	5700	146	0	38	151	3.97368	3.84211	1.93024	0	5.554	0	0	0	0	2	0
33	57	16.1346	0.343995	100	60	73.3333	0	0	8300	81	0	69	155	2.24638	1.17391	0.40382	0	5.248	0	0	0	1	3	0
55	85.5	25.3772	0.527778	160	90	113.333	0	1	5500	90	0	61	171	2.80328	1.47541	0.778689	0	5.452	0	0	0	0	3	0
49	90	27.9403	0.579897	156	102	120	1	1	7200	109	0	46	152	3.30435	2.36957	1.3741	0	5.554	0	0	0	2	1	0
58	69.5	18.4249	0.44324	140	84	102.667	0	1	5300	128	0	74	97	1.31081	1.72973	0.766685	0	5.044	0	0	0	1	1	0
51	83.5	20.8938	0.484339	134	78	96.6667	0	0	13400	190	1	57	110	1.92982	3.33333	1.61446	0	5.146	0	0	0	2	1	0
44	82.5	25.1693	0.492243	132	86	101.333	0	0	5500	192	1	45	172	3.82222	4.26667	2.10024	0	5.452	0	0	0	0	2	1
35	80	22.9612	0.462161	112	58	76	0	0	4700	82	0	74	130	1.75676	1.10811	0.512124	0	5.044	0	0	0	0	3	0
42	75.5	17.8712	0.408992	130	84	99.3333	0	0	4400	82	0	54	99	1.83333	1.51852	0.621063	0	5.248	0	0	0	0	3	0
35	78.2	22.1188	0.458651	125	74	91	0	0	5900	79	0	68	113	1.66176	1.16176	0.532845	0	4.84	0	0	0	0	1	0
56	79	19.3163	0.466903	122	72	88.6667	0	0	5700	145	0	56	123	2.19643	2.58929	1.20895	0	5.35	0	0	0	1	1	0
60	87	27.4032	0.567515	154	90	111.333	1	1	4000	107	0	49	63	1.28571	2.18367	1.23927	1	7.39	1	1	1	1	2	1
42	83.5	23.0141	0.464405	106	80	88.6667	0	0	7900	108	0	45	137	3.04444	2.4	1.11457	0	5.146	0	0	0	0	3	0
43	69.5	17.9348	0.417919	96	50	65.3333	0	0	11700	68	0	58	73	1.25862	1.17241	0.489974	0	5.146	0	0	0	1	2	0
47	91	24.463	0.513254	142	82	102	0	1	6400	152	1	66	150	2.27273	2.30303	1.18204	0	7.492	1	1	1	0	1	0
51	99	26.8496	0.589988	124	78	93.3333	0	0	11900	200	1	46	150	3.26087	4.34783	2.56517	0	5.35	0	0	0	1	1	0
60	84.5	22.9016	0.52032	134	78	96.6667	0	0	7600	116	0	62	171	2.75806	1.87097	0.973502	0	5.554	0	0	0	0	2	0
37	75	23.5892	0.433526	114	70	84.6667	0	0	6000	99	0	51	105	2.05882	1.94118	0.84155	0	5.554	0	0	0	2	1	0
52	83.8	24.4995	0.507879	125	74	91	0	0	7300	72	0	61	112	1.83607	1.18033	0.599463	0	5.452	0	0	0	1	1	0
60	87.5	24.547	0.534841	172	90	117.333	0	1	5200	119	0	75	106	1.41333	1.58667	0.848615	0	5.35	0	0	0	0	1	0
45	78	25.5084	0.468187	120	74	89.3333	0	0	7400	194	1	41	123	3	4.73171	2.21533	0	5.452	0	0	0	1	2	0
59	70	20.8329	0.435594	137	86	103	0	0	6400	129	0	74	116	1.56757	1.74324	0.759347	0	5.35	0	0	0	0	2	0
58	83	27.327	0.559676	134	74	94	1	1	6800	46	0	51	211	4.13725	0.901961	0.504806	0	5.35	0	0	0	0	2	0
41	80	21.8524	0.468933	126	70	88.6667	0	0	8700	107	0	47	136	2.89362	2.2766	1.06757	0	7.696	1	1	0	1	2	0
36	82	21.5073	0.464589	88	60	69.3333	0	0	6300	51	0	38	76	2	1.34211	0.623528	0	5.35	0	0	0	1	3	1
36	88.5	24.9679	0.529306	118	84	95.3333	0	0	10200	381	1	35	107	3.05714	10.8857	5.76188	0	5.044	0	0	0	1	2	1
54	83	25.6015	0.497006	106	70	82	0	0	8000	75	0	63	120	1.90476	1.19048	0.591674	1	5.962	0	0	0	2	1	0
58	95	26.5768	0.571257	140	100	113.333	1	1	5500	79	0	52	135	2.59615	1.51923	0.867871	0	5.554	0	0	0	0	2	0
61	76	21.0594	0.435281	104	76	85.3333	0	0	5000	87	0	55	106	1.92727	1.58182	0.688535	0	5.248	0	0	0	1	1	0
34	89	24.6636	0.512083	116	60	78.6667	0	0	5200	60	0	56	73	1.30357	1.07143	0.54866	0	5.044	0	0	0	1	2	0
40	79	23.0494	0.479369	114	80	91.3333	0	0	6300	107	0	56	110	1.96429	1.91071	0.915937	0	5.146	0	0	0	0	2	0
60	95	26.4393	0.551684	142	92	108.667	0	1	9300	248	1	36	135	3.75	6.88889	3.80049	0	6.37	0	0	1	0	1	0
59	82.5	24.8131	0.508945	132	74	93.3333	0	0	4900	72	0	76	111	1.46053	0.947368	0.482159	0	5.146	0	0	0	0	2	0
53	85	25.3257	0.508373	144	84	104	0	1	4600	253	1	64	84	1.3125	3.95312	2.00966	0	5.35	0	0	1	1	1	0
32	73.5	20.9602	0.404513	136	78	97.3333	0	0	4700	52	0	93	43	0.462366	0.55914	0.226179	0	4.738	0	0	0	0	1	0
42	111	36.455	0.650645	170	110	130	0	1	7000	113	0	49	203	4.14286	2.30612	1.50047	0	5.656	0	0	0	0	2	0
37	95	27.1148	0.584615	120	70	86.6667	0	0	9400	155	1	34	124	3.64706	4.55882	2.66516	0	5.35	0	0	0	0	2	0
61	89	25.3252	0.544343	154	90	111.333	0	1	5600	153	1	70	82	1.17143	2.18571	1.18978	0	5.146	0	0	1	0	1	0
37	80	23.1544	0.461095	100	76	84	0	0	5800	187	1	41	126	3.07317	4.56098	2.10304	0	5.146	0	0	0	0	3	0
55	83.2	24.7898	0.502719	125	78	93.6667	0	0	4500	114	0	62	202	3.25806	1.83871	0.924354	0	5.656	0	0	0	0	2	1
43	91.5	25.1427	0.512318	116	80	92	0	0	8000	131	0	34	120	3.52941	3.85294	1.97393	0	4.84	0	0	0	1	1	0
55	75	23.4526	0.494723	100	70	80	1	1	12500	210	1	33	121	3.66667	6.36364	3.14824	0	5.146	0	0	0	1	2	0
33	78	22.7181	0.472155	116	70	85.3333	0	0	7600	84	0	68	168	2.47059	1.23529	0.58325	0	5.35	0	0	0	0	2	0
41	71	20.0674	0.424641	132	86	101.333	0	0	5800	368	1	58	102	1.75862	6.34483	2.69427	0	4.738	0	0	0	1	1	0
48	75.5	19.7391	0.438189	114	60	78	0	0	6200	165	1	64	163	2.54688	2.57812	1.12971	0	4.738	0	0	0	1	2	0
50	84	23.2294	0.47191	104	72	82.6667	0	0	4800	72	0	60	121	2.01667	1.2	0.566292	0	5.554	0	0	0	0	2	0
53	91.5	28.0906	0.545617	166	110	128.667	1	1	5300	160	1	40	138	3.45	4	2.18247	0	5.248	0	0	1	0	3	0
44	71.9	19.1182	0.419731	95	53	67	0	0	6200	40	0	55	116	2.10909	0.727273	0.305259	0	5.35	0	0	0	1	1	0
32	86	25.4313	0.52439	120	80	93.3333	0	0	5000	463	1	38	129	3.39474	12.1842	6.38928	0	5.35	0	0	0	1	1	0
39	76	22.6871	0.434534	118	70	86	0	0	4400	41	0	60	134	2.23333	0.683333	0.296932	0	4.942	0	0	0	0	3	1
37	91.5	27.0298	0.537603	132	84	100	0	0	8400	324	1	37	160	4.32432	8.75676	4.70766	0	5.554	0	0	0	1	3	0
41	84	23.4715	0.472441	122	70	87.3333	0	0	5400	173	1	43	139	3.23256	4.02326	1.90075	0	5.248	0	0	0	0	2	0
56	92	24.9408	0.516274	130	78	95.3333	0	0	7600	40	0	53	93	1.75472	0.754717	0.389641	0	5.962	1	1	0	2	1	0
48	110	35.3132	0.613839	138	80	99.3333	0	0	4500	108	0	49	219	4.46939	2.20408	1.35295	0	10.552	0	1	0	0	3	0
39	68.5	18.7023	0.406528	128	70	89.3333	0	0	8400	107	0	66	100	1.51515	1.62121	0.659068	0	5.146	0	0	0	1	1	0
44	100	28.0139	0.591017	144	94	110.667	1	1	8300	255	1	76	92	1.21053	3.35526	1.98302	0	5.758	0	0	1	1	2	0
61	81	24.6493	0.533597	170	100	123.333	0	1	5100	172	1	77	97	1.25974	2.23377	1.19193	0	5.146	0	0	1	0	2	0
61	76	22.7988	0.457556	150	100	116.667	0	1	6700	81	0	62	102	1.64516	1.30645	0.597774	0	5.146	0	0	0	0	3	1
34	80	23.5221	0.472255	108	70	82.6667	0	0	7400	119	0	51	103	2.01961	2.33333	1.10193	0	5.35	0	0	0	2	3	0
39	86.5	24.8254	0.5	126	78	94	0	0	6700	138	0	42	110	2.61905	3.28571	1.64286	0	7.186	0	1	0	2	2	0
56	89	24.6664	0.525694	138	84	102	0	0	6400	78	0	37	134	3.62162	2.10811	1.10822	0	5.248	0	0	0	0	1	0
44	74.5	19.5011	0.430139	96	60	72	0	0	5500	55	0	72	104	1.44444	0.763889	0.328578	0	5.146	0	0	0	0	3	1
53	85.5	23.4509	0.491379	176	112	133.333	0	1	3600	122	0	83	101	1.21687	1.46988	0.722268	0	5.452	0	0	0	0	1	1
56	84.5	23.238	0.497644	134	82	99.3333	1	1	5200	81	0	77	130	1.68831	1.05195	0.523496	0	5.146	0	0	0	0	1	1
35	75.5	19.5481	0.417588	108	66	80	0	0	4800	65	0	46	103	2.23913	1.41304	0.590071	0	5.146	0	0	0	1	2	0
40	86.5	24.8606	0.517344	154	82	106	0	1	9000	116	0	38	137	3.60526	3.05263	1.57926	0	5.554	0	0	1	2	3	0
47	77	19.7043	0.441261	102	56	71.3333	0	0	8700	68	0	46	199	4.32609	1.47826	0.652298	1	5.35	0	0	0	1	3	0
42	95.5	24.5242	0.518177	138	84	102	0	0	6600	279	1	39	129	3.30769	7.15385	3.70696	0	5.35	0	0	0	1	2	0
30	89	24.219	0.497207	144	88	106.667	0	1	5200	130	0	40	98	2.45	3.25	1.61592	0	4.942	0	0	0	1	1	0
54	80	22.7793	0.47142	120	76	90.6667	0	0	5700	90	0	50	139	2.78	1.8	0.848556	0	5.35	0	0	0	0	2	0
36	89	26.5361	0.495822	118	82	94	0	0	7000	202	1	44	112	2.54545	4.59091	2.27627	0	5.044	0	0	0	0	1	1
36	81	22.46	0.465517	110	60	76.6667	0	0	5700	44	0	60	96	1.6	0.733333	0.341379	0	5.146	0	0	0	1	3	0
52	71.5	18.6541	0.428657	102	60	74	0	0	4900	29	0	72	85	1.18056	0.402778	0.172654	0	5.146	0	0	0	0	1	0
56	82.5	23.9519	0.492537	100	60	73.3333	0	0	4100	143	0	44	131	2.97727	3.25	1.60075	0	5.248	0	0	0	0	3	0
38	84	23.9657	0.488372	112	68	82.6667	0	0	8600	159	1	52	139	2.67308	3.05769	1.49329	0	4.942	0	0	0	1	3	0
44	83	21.5839	0.480881	114	62	79.3333	0	0	6600	82	0	46	86	1.86957	1.78261	0.857222	1	5.452	0	0	0	0	2	0
58	75	21.0527	0.466999	118	62	80.6667	0	0	7300	1060	1	47	62	1.31915	22.5532	10.5323	0	5.554	0	0	0	1	1	0
40	77	19.8767	0.459976	122	76	91.3333	0	0	5400	120	0	84	89	1.05952	1.42857	0.657109	0	4.738	0	0	0	1	1	0
56	92.5	24.131	0.522599	152	104	120	0	1	6700	366	1	47	82	1.74468	7.78723	4.0696	0	5.758	0	0	1	2	1	0
41	82.5	21.5837	0.471429	128	84	98.6667	0	0	9000	105	0	68	97	1.42647	1.54412	0.727941	0	4.942	0	0	0	1	1	0
35	79	20.1402	0.480243	106	62	76.6667	0	0	6200	118	0	44	84	1.90909	2.68182	1.28792	0	5.146	0	0	0	2	1	0
37	77	20.9953	0.469799	140	88	105.333	0	1	11500	165	1	52	149	2.86538	3.17308	1.49071	0	5.452	0	0	0	1	1	0
42	83.5	24.4318	0.484058	114	70	84.6667	0	0	5900	102	0	47	125	2.65957	2.17021	1.05051	0	5.146	0	0	0	0	1	0
60	70	19.3473	0.426569	150	90	110	0	1	6200	54	0	95	70	0.736842	0.568421	0.242471	0	5.656	0	0	0	0	2	0
34	73.5	20.7925	0.416667	110	72	84.6667	0	0	6800	83	0	48	75	1.5625	1.72917	0.720486	0	5.044	0	0	0	1	3	0
47	80	20.3618	0.471976	120	98	105.333	0	1	5400	234	1	59	149	2.52542	3.9661	1.87191	0	5.044	0	0	0	1	1	0
57	92	25.1392	0.544379	110	62	78	0	0	6900	139	0	50	119	2.38	2.78	1.51337	0	5.146	0	0	0	2	2	0
56	86	24.1327	0.518072	120	80	93.3333	0	0	4900	176	1	41	116	2.82927	4.29268	2.22392	0	5.35	0	0	0	0	1	0
58	92	25.5032	0.533643	126	80	95.3333	0	0	3500	108	0	48	124	2.58333	2.25	1.2007	0	5.554	0	0	0	2	1	1
65	81.5	20.1225	0.483393	150	83	105.333	0	1	8200	275	1	44	38	0.863636	6.25	3.0212	0	5.35	0	0	0	0	1	0
41	80.1	22.699	0.471176	144	81	102	0	1	5800	65	0	49	129	2.63265	1.32653	0.62503	0	5.146	0	0	0	0	1	1
48	90	25.3296	0.524781	134	80	98	0	0	7300	284	1	33	91	2.75758	8.60606	4.5163	0	5.248	0	0	0	0	3	0
38	71.5	18.5078	0.414013	100	60	73.3333	0	0	6300	87	0	68	89	1.30882	1.27941	0.529693	0	5.146	0	0	0	1	1	0
41	78.5	21.8687	0.442254	136	84	101.333	0	0	4500	133	0	61	108	1.77049	2.18033	0.964258	0	5.248	0	0	0	0	2	0
36	82	20.6481	0.455556	118	70	86	0	0	5500	158	1	46	117	2.54348	3.43478	1.56473	0	5.452	0	0	0	0	2	0
49	87.5	23.8195	0.528063	142	76	98	0	1	8400	115	0	45	105	2.33333	2.55556	1.34949	0	5.452	0	0	0	1	1	0
40	73.5	19.1622	0.406977	132	84	100	0	0	6800	37	0	69	92	1.33333	0.536232	0.218234	0	5.248	0	0	0	1	1	0
45	106	27.7671	0.577342	134	90	104.667	0	1	6100	207	1	54	150	2.77778	3.83333	2.21314	0	5.86	0	0	1	0	2	0
37	74.2	21.8092	0.435191	118	78	91.3333	0	0	10500	58	0	45	69	1.53333	1.28889	0.560912	0	5.248	0	0	0	0	2	1
59	96	26.3643	0.576923	184	110	134.667	0	1	5800	276	1	62	173	2.79032	4.45161	2.56824	0	5.554	0	0	1	0	1	0
58	85	23.7388	0.524691	148	88	108	0	1	7000	399	1	42	122	2.90476	9.5	4.98457	0	5.452	0	0	1	1	2	0
35	79.5	23.942	0.466276	110	60	76.6667	0	0	12600	123	0	54	103	1.90741	2.27778	1.06207	0	5.146	0	0	0	0	3	0
52	82	23.8585	0.491902	134	90	104.667	0	1	4700	57	0	82	113	1.37805	0.695122	0.341932	0	5.044	0	0	0	0	1	1
58	80	23.0778	0.524934	116	78	90.6667	0	0	4900	192	1	68	70	1.02941	2.82353	1.48217	0	5.758	0	0	0	0	2	1
57	72.5	17.6609	0.427476	114	62	79.3333	1	1	6700	70	0	71	99	1.39437	0.985915	0.421456	0	5.248	0	0	0	1	1	0
43	90	26.3156	0.524781	124	88	100	0	0	6900	108	0	53	102	1.92453	2.03774	1.06937	0	5.146	0	0	0	1	1	0
44	78.5	23.7049	0.472607	138	82	100.667	1	1	7300	102	0	52	128	2.46154	1.96154	0.927037	0	5.146	0	0	0	0	1	0
49	86	25.6627	0.513433	120	68	85.3333	0	0	4500	130	0	52	126	2.42308	2.5	1.28358	0	5.452	0	0	0	0	2	0
60	84	21.8389	0.481375	150	97	114.667	1	1	8600	135	0	83	143	1.72289	1.62651	0.78296	0	6.472	0	0	0	0	1	0
53	76.5	22.3183	0.45	116	70	85.3333	0	0	4100	134	0	42	157	3.7381	3.19048	1.43571	0	5.146	0	0	0	0	3	0
56	89	24.6914	0.520468	120	76	90.6667	0	0	6200	83	0	105	49	0.466667	0.790476	0.411417	0	5.146	0	0	0	2	1	0
53	84	24.0129	0.515337	118	72	87.3333	0	0	5800	452	1	34	77	2.26471	13.2941	6.85096	0	5.248	0	0	0	0	1	0
46	90	26.712	0.526008	110	80	90	0	0	9800	80	0	40	128	3.2	2	1.05202	0	5.044	0	0	0	1	3	0
40	73	19.4363	0.425904	100	52	68	0	0	10800	191	1	46	120	2.6087	4.15217	1.76843	0	5.35	0	0	0	1	2	0
33	72.5	20.13	0.423481	132	62	85.3333	0	0	4700	38	0	71	85	1.19718	0.535211	0.226652	0	5.248	0	0	0	1	2	1
54	80.5	22.241	0.480597	124	62	82.6667	0	0	6500	149	0	45	124	2.75556	3.31111	1.59131	0	5.962	0	0	0	1	2	0
55	80.5	23.3425	0.482036	142	86	104.667	0	1	6800	277	1	45	82	1.82222	6.15556	2.9672	0	5.554	1	1	0	0	2	0
39	90	26.6026	0.533175	136	82	100	0	0	10400	74	0	44	142	3.22727	1.68182	0.896704	0	5.248	0	0	0	2	1	0
41	69.9	20.8508	0.414837	102	55	70.6667	0	0	5300	37	0	84	107	1.27381	0.440476	0.182726	0	5.146	0	0	0	0	2	0
46	79	23.3267	0.473621	140	86	104	0	1	7200	246	1	40	88	2.2	6.15	2.91277	0	4.738	0	0	0	1	2	0
36	65.5	19.4522	0.400612	134	84	100.667	0	0	5200	66	0	66	86	1.30303	1	0.400612	0	5.044	0	0	0	0	3	0
59	86.5	25.4987	0.525836	136	88	104	0	0	6300	99	0	55	142	2.58182	1.8	0.946505	0	5.35	0	0	0	2	1	0
41	87	24.614	0.514793	122	90	100.667	0	1	6900	214	1	49	169	3.44898	4.36735	2.24828	0	5.146	0	0	1	0	2	0
60	76	20.8113	0.494792	140	80	100	1	1	5100	56	0	98	103	1.05102	0.571429	0.282738	1	5.758	0	0	0	1	1	0
37	92	29.1605	0.526316	120	74	89.3333	0	0	9400	71	0	40	131	3.275	1.775	0.934211	0	5.962	0	0	0	2	3	0
47	104.5	30.111	0.618343	126	76	92.6667	0	0	5900	125	0	64	150	2.34375	1.95312	1.2077	0	5.962	0	0	0	1	1	0
46	79.5	21.6055	0.475478	112	70	84	0	0	6000	108	0	50	158	3.16	2.16	1.02703	0	5.962	0	0	0	0	2	0
36	78.5	21.8529	0.459064	100	72	81.3333	0	0	5500	208	1	41	102	2.4878	5.07317	2.32891	0	5.248	0	0	0	1	1	0
56	89	25.508	0.518346	149	61	90.3333	1	1	7200	77	0	66	111	1.68182	1.16667	0.604737	0	5.35	0	0	0	1	2	0
58	102.5	34.2802	0.625	136	90	105.333	1	1	5400	108	0	46	111	2.41304	2.34783	1.46739	1	5.248	0	0	1	0	2	0
39	98	27.6238	0.539054	132	80	97.3333	0	0	8500	443	1	29	106	3.65517	15.2759	8.23451	0	5.146	0	0	0	1	3	0
41	85.5	21.4689	0.486902	122	60	80.6667	0	0	4700	95	0	42	122	2.90476	2.2619	1.10133	0	5.044	0	0	0	0	2	0
49	81	22.7794	0.503731	152	90	110.667	0	1	6300	84	0	82	102	1.2439	1.02439	0.516017	0	5.554	0	0	0	0	2	0
59	87	23.552	0.524096	136	76	96	1	1	5100	307	1	55	111	2.01818	5.58182	2.92541	0	6.472	1	1	1	0	2	0
32	88	26.2966	0.535932	130	70	90	0	0	5100	133	0	54	73	1.35185	2.46296	1.31998	0	5.248	0	0	0	1	2	0
55	83.5	21.5394	0.486313	144	71	95.3333	0	1	6400	435	1	51	90	1.76471	8.52941	4.14797	0	5.452	0	0	0	1	1	0
63	81.5	22.3391	0.484542	170	120	136.667	1	1	6100	236	1	42	95	2.2619	5.61905	2.72267	0	7.186	1	1	0	0	1	0
48	79	22.2535	0.461179	116	54	74.6667	0	0	5200	120	0	47	104	2.21277	2.55319	1.17748	0	5.146	0	0	0	1	2	0
60	63	17.9339	0.385086	132	86	101.333	0	0	8100	51	0	73	81	1.10959	0.69863	0.269032	0	5.248	0	0	0	0	1	1
48	91	25.7977	0.531232	138	92	107.333	0	1	4400	170	1	46	145	3.15217	3.69565	1.96325	0	5.146	0	0	1	0	3	0
61	86	24.3446	0.519952	142	84	103.333	0	1	8200	292	1	45	146	3.24444	6.48889	3.37391	0	5.656	0	0	1	0	1	0
59	86.5	26.0668	0.537935	152	88	109.333	1	1	6300	162	1	52	116	2.23077	3.11538	1.67588	0	5.452	0	0	1	0	2	0
42	89.5	24.131	0.50565	136	86	102.667	0	0	5800	111	0	66	135	2.04545	1.68182	0.850411	0	4.84	0	0	0	2	1	0
55	83.5	25.3142	0.492045	128	82	97.3333	0	0	6900	127	0	48	103	2.14583	2.64583	1.30187	0	5.146	0	0	0	1	1	1
41	75	19.549	0.443525	138	88	104.667	0	0	4700	69	0	58	97	1.67241	1.18966	0.527641	0	5.452	0	0	0	1	3	0
49	99.5	24.4891	0.527292	146	98	114	0	1	5100	118	0	62	139	2.24194	1.90323	1.00356	0	5.554	0	0	0	1	1	0
34	77	18.9984	0.464976	96	60	72	0	0	4900	50	0	58	130	2.24138	0.862069	0.400841	0	4.942	0	0	0	1	1	0
53	76	22.081	0.458384	130	86	100.667	0	0	3500	127	0	44	124	2.81818	2.88636	1.32306	0	6.268	0	0	0	0	2	0
30	64.5	17.8854	0.385766	146	84	104.667	0	1	6500	77	0	98	64	0.653061	0.785714	0.303102	0	4.942	0	0	0	0	1	0
40	90	23.7555	0.502513	114	70	84.6667	0	0	6600	60	0	56	128	2.28571	1.07143	0.538406	0	5.35	0	0	0	0	2	0
60	83	22.081	0.500603	144	60	88	0	1	9700	97	0	83	105	1.26506	1.16867	0.585042	0	5.554	0	0	0	2	1	0
59	84.5	23.779	0.507203	114	68	83.3333	1	1	5500	163	1	52	116	2.23077	3.13462	1.58989	0	5.35	0	0	1	0	1	0
41	84.5	21.7614	0.507203	110	80	90	0	0	6600	73	0	87	166	1.90805	0.83908	0.425584	0	5.146	0	0	0	1	3	0
37	80	22.7943	0.462161	118	66	83.3333	0	0	9100	85	0	84	114	1.35714	1.0119	0.467663	0	5.554	0	0	0	2	2	0
40	84.5	24.3524	0.488722	126	82	96.6667	0	0	6500	135	0	51	143	2.80392	2.64706	1.29368	0	5.044	0	0	0	1	2	0
37	75	19.3906	0.434028	122	56	78	0	0	3700	31	0	58	79	1.36207	0.534483	0.23198	0	5.146	0	0	0	0	2	0
58	91.5	25.2144	0.5411	140	80	100	1	1	9800	81	0	46	114	2.47826	1.76087	0.952806	1	6.166	0	0	1	1	3	1
50	103	30.8734	0.60767	130	78	95.3333	0	0	6900	90	0	47	180	3.82979	1.91489	1.16362	0	5.86	0	0	0	0	1	0
50	90	25.3302	0.542169	126	78	94	1	1	4000	118	0	38	107	2.81579	3.10526	1.68358	0	5.554	0	0	1	0	3	0
46	81.5	22.1921	0.490373	154	98	116.667	0	1	9400	277	1	39	140	3.58974	7.10256	3.48291	0	5.86	0	0	0	1	3	0
55	79.5	22.8405	0.476048	104	74	84	0	0	8300	37	0	52	69	1.32692	0.711538	0.338726	0	5.35	0	0	0	1	1	0
41	85.5	22.7265	0.483051	130	76	94	0	0	7000	62	0	45	118	2.62222	1.37778	0.665537	0	5.146	0	0	0	0	1	0
57	97	28.2875	0.565598	124	82	96	0	0	4400	104	0	53	101	1.90566	1.96226	1.10985	0	6.88	0	1	0	0	1	0
59	90	25.7901	0.566038	128	70	89.3333	0	0	6600	73	0	48	140	2.91667	1.52083	0.860849	0	5.452	0	0	0	0	3	0
50	85.5	25.9449	0.492795	138	90	106	0	1	6500	70	0	70	124	1.77143	1	0.492795	0	5.35	0	0	0	0	1	0
59	92	26.4284	0.524217	176	86	116	1	1	8900	168	1	46	137	2.97826	3.65217	1.91453	1	6.166	0	0	1	2	3	0
42	95	28.6005	0.53733	136	88	104	0	0	6600	126	0	51	154	3.01961	2.47059	1.32752	0	5.554	0	0	0	2	2	0
55	67.5	18.2469	0.401786	122	72	88.6667	0	0	6900	49	0	59	57	0.966102	0.830508	0.333686	0	5.146	0	0	0	1	1	0
37	88.5	23.4107	0.483607	124	80	94.6667	0	0	7100	101	0	38	107	2.81579	2.65789	1.28538	0	5.146	0	0	0	0	2	0
58	88	24.1473	0.53108	138	96	110	1	1	6100	101	0	46	112	2.43478	2.19565	1.16607	0	5.452	0	0	0	0	2	0
43	76	18.4423	0.436531	133	73	93	0	0	4600	399	1	64	80	1.25	6.23438	2.7215	0	5.044	0	0	0	2	2	0
51	98	30.1158	0.582986	160	104	122.667	0	1	8900	126	0	56	181	3.23214	2.25	1.31172	0	5.35	0	0	0	0	2	0
59	75	21.1585	0.458155	142	82	102	0	1	6400	117	0	56	165	2.94643	2.08929	0.957217	0	5.452	0	0	0	1	3	0
52	89	24.5581	0.514451	110	68	82	0	0	5500	90	0	43	77	1.7907	2.09302	1.07676	0	6.676	1	1	0	0	3	0
57	82.5	23.0516	0.48105	140	86	104	0	1	8000	118	0	52	188	3.61538	2.26923	1.09161	0	5.146	0	0	0	1	2	0
51	105	29.9892	0.596252	143	97	112.333	1	1	5200	72	0	41	129	3.14634	1.7561	1.04708	0	5.758	0	0	0	0	1	0
37	77.5	21.0666	0.460761	125	64	84.3333	0	0	6000	214	1	69	141	2.04348	3.10145	1.42903	0	4.942	0	0	0	2	1	0
56	84	22.5798	0.488372	154	104	120.667	0	1	4800	123	0	92	111	1.20652	1.33696	0.652932	0	5.248	0	0	0	0	1	0
43	76.5	23.6671	0.474566	102	60	74	0	0	4300	135	0	54	89	1.64815	2.5	1.18641	0	5.35	0	0	0	1	2	0
43	78.5	22.8028	0.451929	130	70	90	0	0	4700	189	1	49	160	3.26531	3.85714	1.74315	0	5.146	0	0	0	1	1	0
45	86	22.3647	0.516517	98	60	72.6667	0	0	4200	74	0	68	135	1.98529	1.08824	0.562092	0	5.248	0	0	0	0	1	0
49	86	24.6914	0.502924	140	88	105.333	0	1	10200	64	0	45	123	2.73333	1.42222	0.71527	0	5.248	0	0	0	2	1	0
41	74	20.1646	0.426513	120	70	86.6667	0	0	5100	85	0	44	96	2.18182	1.93182	0.823946	0	5.146	0	0	0	1	2	0
41	71.6	20.6014	0.44143	157	101	119.667	0	1	5000	351	1	71	82	1.15493	4.94366	2.18228	0	4.636	0	0	0	0	1	0
45	81.5	24.3548	0.474665	148	72	97.3333	0	1	5900	163	1	48	137	2.85417	3.39583	1.61188	0	5.35	0	0	0	0	1	0
37	82	20.7638	0.455809	104	60	74.6667	0	0	6100	96	0	50	104	2.08	1.92	0.875153	0	5.146	0	0	0	0	2	0
42	82	23.954	0.465909	118	72	87.3333	0	0	8100	67	0	50	69	1.38	1.34	0.624318	0	5.35	0	0	0	1	3	0
44	69.5	18.4814	0.408103	104	64	77.3333	0	0	5400	78	0	60	107	1.78333	1.3	0.530534	0	5.35	0	0	0	0	3	0
30	76	20.7716	0.422222	118	60	79.3333	0	0	6600	54	0	67	124	1.85075	0.80597	0.340299	0	4.738	0	0	0	0	2	0
55	100	27.6969	0.596659	130	74	92.6667	0	0	7100	84	0	80	112	1.4	1.05	0.626492	0	5.248	0	0	0	2	1	0
45	66	20.5986	0.388007	128	80	96	0	0	3900	73	0	55	159	2.89091	1.32727	0.514991	0	5.35	0	0	0	0	1	0
30	77	21.2634	0.426829	112	80	90.6667	0	0	7700	92	0	84	91	1.08333	1.09524	0.46748	0	5.452	0	0	0	1	2	0
31	83.5	23.0646	0.491755	124	82	96	0	0	6400	102	0	48	99	2.0625	2.125	1.04498	0	5.146	0	0	0	2	1	0
31	81	22.6462	0.498462	120	84	96	0	0	6600	83	0	60	84	1.4	1.38333	0.689538	0	4.84	0	0	0	0	2	1
50	86	26.4948	0.525351	122	76	91.3333	0	0	8500	134	0	38	119	3.13158	3.52632	1.85255	0	5.86	0	0	0	1	3	0
44	77.5	23	0.488035	132	86	101.333	0	0	4900	46	0	73	89	1.21918	0.630137	0.307529	0	4.942	0	0	0	0	1	0
40	78	23.8839	0.459906	124	74	90.6667	0	0	7000	67	0	42	251	5.97619	1.59524	0.733659	0	5.146	0	0	0	1	1	0
38	92	25.2274	0.515984	118	72	87.3333	0	0	6800	114	0	38	132	3.47368	3	1.54795	0	5.146	0	0	0	1	1	0
62	81	22.2396	0.469838	142	84	103.333	0	1	5700	37	0	74	82	1.10811	0.5	0.234919	0	5.554	0	0	0	0	2	1
35	79	22.493	0.450399	110	70	83.3333	0	0	3200	79	0	56	112	2	1.41071	0.635384	0	5.146	0	0	0	0	3	1
48	81.5	20.4674	0.490964	120	70	86.6667	0	0	7500	117	0	69	109	1.57971	1.69565	0.832504	0	4.942	0	0	0	0	1	0
47	98	26.4006	0.557769	130	78	95.3333	0	0	6200	142	0	54	118	2.18519	2.62963	1.46673	0	6.676	1	1	0	2	2	0
41	76.5	21.4561	0.430986	124	80	94.6667	0	0	4000	61	0	64	86	1.34375	0.953125	0.410783	0	5.044	0	0	0	0	2	1
55	75	20.5536	0.441176	122	66	84.6667	0	0	6100	36	0	60	65	1.08333	0.6	0.264706	0	5.044	0	0	0	1	1	0
53	82.5	20.3046	0.465051	130	66	87.3333	0	0	6600	70	0	68	107	1.57353	1.02941	0.478729	1	5.758	0	0	0	0	3	0
46	83.5	23.2874	0.506061	110	64	79.3333	0	0	3100	208	1	60	67	1.11667	3.46667	1.75434	1	5.146	0	0	0	0	1	1
34	70	18.2948	0.393479	163	99	120.333	0	1	6900	42	0	99	96	0.969697	0.424242	0.166931	0	5.248	0	0	0	0	3	0
41	89.5	23.1819	0.481183	130	108	115.333	0	1	7600	53	0	41	122	2.97561	1.29268	0.622017	0	5.452	0	0	0	1	1	0
38	90	24.1347	0.523256	114	76	88.6667	0	0	6000	328	1	49	128	2.61224	6.69388	3.50261	0	4.942	0	0	0	2	1	0
48	84	20.9572	0.518519	110	72	84.6667	0	0	7500	349	1	51	130	2.54902	6.84314	3.54829	1	5.044	0	0	0	0	1	0
51	89	25.1281	0.531343	124	88	100	0	0	5400	169	1	52	136	2.61538	3.25	1.72687	1	6.268	0	0	0	0	3	1
55	69.5	19.4528	0.393768	98	60	72.6667	0	0	4200	43	0	80	92	1.15	0.5375	0.21165	0	5.044	0	0	0	0	2	0
42	71	19.7232	0.417647	124	62	82.6667	0	0	6800	71	0	66	136	2.06061	1.07576	0.449287	0	4.942	0	0	0	0	1	0
64	79.5	22.3214	0.473214	108	78	88	0	0	3600	56	0	56	100	1.78571	1	0.473214	0	5.248	0	0	0	0	3	0
55	80	22.7945	0.499376	142	76	98	1	1	8900	45	0	68	90	1.32353	0.661765	0.330469	0	6.37	1	1	0	0	1	0
53	78.5	22.805	0.446784	138	88	104.667	0	0	5800	165	1	112	129	1.15179	1.47321	0.658209	0	5.248	0	0	0	1	1	0
48	83	23.7896	0.479769	134	72	92.6667	0	0	5300	89	0	83	135	1.62651	1.07229	0.514451	0	5.146	0	0	0	0	2	0
61	79.5	23.8448	0.505404	134	86	102	0	0	6100	83	0	56	135	2.41071	1.48214	0.74908	0	6.676	1	1	0	0	1	1
57	86	21.3623	0.520581	104	50	68	1	1	6100	262	1	42	62	1.47619	6.2381	3.24743	1	5.248	0	0	1	2	2	0
47	67.5	18.8041	0.396127	98	50	66	0	0	4100	54	0	62	80	1.29032	0.870968	0.345014	0	5.248	0	0	0	0	1	0
52	78.5	22.231	0.47006	126	86	99.3333	0	0	6500	623	1	41	96	2.34146	15.1951	7.14262	0	5.554	0	0	0	1	1	0
36	81.5	24.2539	0.467853	112	72	85.3333	0	0	8300	83	0	66	114	1.72727	1.25758	0.588361	0	4.84	0	0	0	1	1	0
63	76.5	19.8929	0.465612	130	77	94.6667	1	1	9200	413	1	59	65	1.10169	7	3.25928	0	5.452	0	0	0	0	1	0
51	82	21.6391	0.462232	128	64	85.3333	0	0	7300	169	1	58	117	2.01724	2.91379	1.34685	0	5.656	0	0	0	1	3	0
56	99	27.3833	0.601824	132	80	97.3333	1	1	5900	178	1	56	133	2.375	3.17857	1.91294	0	5.758	0	0	1	0	3	0
36	83.5	23.6918	0.480991	120	70	86.6667	0	0	5900	470	1	42	109	2.59524	11.1905	5.38252	1	5.146	0	0	0	0	2	0
57	85	21.9387	0.511432	116	70	85.3333	0	0	5800	276	1	41	109	2.65854	6.73171	3.44281	0	5.452	0	0	0	2	1	0
34	72	21.3714	0.409091	124	66	85.3333	0	0	5800	124	0	95	75	0.789474	1.30526	0.533971	0	5.35	0	0	0	0	1	1
35	74	20.3726	0.436321	130	88	102	0	0	8400	104	0	78	85	1.08974	1.33333	0.581761	0	5.248	0	0	0	1	1	0
40	99	29.6118	0.576251	124	74	90.6667	0	0	8400	133	0	37	130	3.51351	3.59459	2.07139	0	5.554	0	0	0	1	3	0
44	69	19.9717	0.411695	110	58	75.3333	0	0	7200	151	1	42	116	2.7619	3.59524	1.48014	1	5.35	0	0	0	2	3	0
56	84.5	24.3646	0.498525	130	84	99.3333	0	0	7500	119	0	73	74	1.0137	1.63014	0.812664	1	5.554	1	1	0	1	1	0
37	89.5	23.1084	0.529586	104	76	85.3333	0	0	7200	100	0	51	148	2.90196	1.96078	1.0384	0	5.452	0	0	0	1	1	0
58	93.5	26.675	0.550324	112	72	85.3333	0	0	9100	229	1	50	141	2.82	4.58	2.52048	0	5.452	0	0	0	1	1	0
53	93	25.3949	0.523649	140	88	105.333	0	1	8600	101	0	54	153	2.83333	1.87037	0.979417	0	5.86	0	0	0	0	3	0
40	74.5	19.6052	0.43314	112	74	86.6667	0	0	10800	71	0	55	81	1.47273	1.29091	0.559144	0	5.044	0	0	0	2	1	0
32	66	17.5781	0.385965	98	60	72.6667	0	0	7300	117	0	71	112	1.57746	1.64789	0.636027	0	5.452	0	0	0	0	2	0
56	82	25.5845	0.537705	124	86	98.6667	0	0	8300	222	1	55	149	2.70909	4.03636	2.17037	0	5.146	0	0	0	0	1	0
44	81.5	23.9158	0.489489	138	80	99.3333	0	0	8400	897	1	34	99	2.91176	26.3824	12.9139	0	5.35	0	0	0	0	1	0
52	78	21.3537	0.462633	106	70	82	0	0	9100	156	1	36	128	3.55556	4.33333	2.00474	0	5.248	0	0	0	2	1	0
38	84.8	24.5896	0.492165	137	78	97.6667	0	0	8300	94	0	61	130	2.13115	1.54098	0.758418	0	5.35	0	0	0	1	1	1
54	95	28.9704	0.584615	130	82	98	0	0	9300	96	0	48	113	2.35417	2	1.16923	0	5.146	0	0	0	1	2	0
63	76.5	24.9793	0.524691	136	80	98.6667	0	0	7200	182	1	41	95	2.31707	4.43902	2.32912	1	7.084	0	1	1	0	3	0
38	88	23.9681	0.508083	118	68	84.6667	0	0	4200	167	1	42	78	1.85714	3.97619	2.02024	0	5.35	0	0	0	0	2	0
43	76	23.3824	0.43553	120	80	93.3333	0	0	5200	147	0	50	113	2.26	2.94	1.28046	1	5.656	0	0	0	0	2	1
36	62.8	16.316	0.371598	86	50	62	0	0	5800	104	0	62	106	1.70968	1.67742	0.623325	0	5.452	0	0	0	2	3	0
40	74	19.015	0.422616	162	98	119.333	0	1	7500	59	0	76	32	0.421053	0.776316	0.328083	0	5.044	0	0	0	2	2	0
46	87	24.9375	0.512367	122	76	91.3333	0	0	7800	123	0	67	152	2.26866	1.83582	0.940615	0	5.35	0	0	0	0	2	1
32	103.5	33.9178	0.607038	146	88	107.333	0	1	8200	132	0	50	108	2.16	2.64	1.60258	0	5.758	0	0	0	0	3	0
42	83	24.6407	0.5	102	74	83.3333	0	0	8500	228	1	54	158	2.92593	4.22222	2.11111	0	5.35	0	0	0	0	3	0
61	99.5	29.3707	0.56342	120	80	93.3333	1	1	6400	94	0	61	142	2.32787	1.54098	0.868221	0	7.186	1	1	1	1	2	0
54	96.5	28.0262	0.543662	122	78	92.6667	0	0	4300	115	0	44	80	1.81818	2.61364	1.42093	0	5.656	0	0	0	0	2	0
50	85.5	24.4212	0.496228	142	88	106	0	1	5600	51	0	63	99	1.57143	0.809524	0.401708	0	5.86	0	0	0	1	1	0
31	100	30.0665	0.570125	140	88	105.333	0	1	7900	192	1	35	123	3.51429	5.48571	3.12755	0	5.35	0	0	1	1	2	0
60	90	26.421	0.56391	132	80	97.3333	0	0	4000	109	0	51	132	2.58824	2.13725	1.20522	0	5.452	0	0	0	0	1	0
49	83	21.3463	0.475645	108	70	82.6667	0	0	4300	29	0	73	135	1.84932	0.39726	0.188955	0	5.35	0	0	0	1	2	0
38	78	19.3247	0.431655	92	54	66.6667	0	0	6000	98	0	68	80	1.17647	1.44118	0.622091	0	5.146	0	0	0	1	2	0
42	78.5	22.6925	0.466706	132	90	104	0	1	5000	41	0	102	114	1.11765	0.401961	0.187598	0	5.452	0	0	0	0	1	0
59	90	25.5123	0.550459	114	66	82	1	1	7200	218	1	53	139	2.62264	4.11321	2.26415	0	6.676	0	1	1	0	2	0
60	84	25.5621	0.516923	124	74	90.6667	0	0	5900	156	1	36	133	3.69444	4.33333	2.24	0	5.35	0	0	0	1	2	0
36	78	23.7564	0.469032	102	68	79.3333	0	0	8000	120	0	52	168	3.23077	2.30769	1.08238	0	5.452	0	0	0	1	2	0
30	82	24.3419	0.483206	128	68	88	0	0	5000	88	0	59	161	2.72881	1.49153	0.720714	0	5.35	0	0	0	1	2	0
57	86.5	24.6606	0.511229	134	82	99.3333	0	0	7500	83	0	45	108	2.4	1.84444	0.942934	1	6.37	0	0	0	0	2	0
63	88.5	23.5078	0.536364	150	96	114	0	1	8100	188	1	58	168	2.89655	3.24138	1.73856	0	5.554	0	0	1	1	2	0
42	72	19.4975	0.396476	116	76	89.3333	0	0	6000	37	0	65	58	0.892308	0.569231	0.225686	0	5.656	0	0	0	0	1	0
37	75	22.4059	0.454545	114	72	86	0	0	3800	73	0	68	115	1.69118	1.07353	0.487968	0	5.35	0	0	0	0	2	0
60	81	23.0227	0.492401	120	70	86.6667	0	0	5300	105	0	67	97	1.44776	1.56716	0.771674	1	5.554	0	0	0	0	2	0
41	110.5	37.3941	0.645444	146	96	112.667	0	1	7100	99	0	44	114	2.59091	2.25	1.45225	0	7.288	1	1	1	2	2	0
61	80.5	22.9404	0.49326	110	76	87.3333	0	0	6700	179	1	66	164	2.48485	2.71212	1.33778	0	5.656	0	0	0	2	1	0
37	66.5	16.7996	0.386628	114	84	94	0	0	6600	70	0	49	142	2.89796	1.42857	0.552326	0	5.35	0	0	0	1	3	0
37	72	20.1956	0.408627	120	74	89.3333	0	0	3400	27	0	68	80	1.17647	0.397059	0.162249	0	4.534	0	0	0	1	1	0
41	73	19.8645	0.437126	104	56	72	0	0	4500	72	0	81	97	1.19753	0.888889	0.388556	0	5.452	0	0	0	1	1	1
61	86	23.0557	0.51497	130	68	88.6667	0	0	7200	121	0	54	115	2.12963	2.24074	1.15391	0	5.656	0	0	0	2	2	1
40	78	21.8555	0.462359	134	86	102	0	0	3900	122	0	48	177	3.6875	2.54167	1.17516	0	5.146	0	0	0	0	2	1
47	87.5	24.8198	0.529021	104	74	84	0	0	5700	117	0	60	72	1.2	1.95	1.03159	1	5.554	0	0	0	0	2	0
40	78	25.3981	0.452699	104	62	76	0	0	5400	141	0	45	126	2.8	3.13333	1.41846	0	5.248	0	0	0	0	3	0
62	94.5	26.7398	0.544983	181	97	125	0	1	5700	269	1	56	167	2.98214	4.80357	2.61786	0	5.35	0	0	1	0	1	1
49	81.5	22.3926	0.46228	140	84	102.667	0	1	8200	335	1	48	91	1.89583	6.97917	3.22633	0	5.554	0	0	0	1	2	0
40	77.2	22.475	0.454653	138	78	98	0	0	7500	99	0	48	130	2.70833	2.0625	0.937721	0	5.452	0	0	0	1	3	0
61	86	25.1003	0.516827	120	80	93.3333	1	1	4500	38	0	61	106	1.7377	0.622951	0.321958	0	5.35	0	0	0	0	1	0
33	74.5	19.531	0.417133	104	70	81.3333	0	0	5600	45	0	56	115	2.05357	0.803571	0.335196	0	5.146	0	0	0	1	1	0
59	92.5	25.777	0.549287	148	103	118	1	1	5600	119	0	71	138	1.94366	1.67606	0.920637	0	5.554	0	0	0	0	2	1
39	80	22.4725	0.477042	113	70	84.3333	0	0	8100	114	0	78	111	1.42308	1.46154	0.697216	0	5.452	0	0	0	1	1	0
40	79	20.5324	0.472488	132	68	89.3333	0	0	9200	142	0	36	92	2.55556	3.94444	1.8637	0	5.248	0	0	0	1	3	0
39	81	22.1949	0.473684	128	60	82.6667	0	0	5100	189	1	39	141	3.61538	4.84615	2.29555	0	5.248	0	0	0	1	3	0
59	91	25.874	0.535925	162	84	110	1	1	6500	128	0	67	136	2.02985	1.91045	1.02386	1	5.554	0	0	1	0	2	0
55	82.5	22.9971	0.496091	100	62	74.6667	0	0	4700	770	1	39	60	1.53846	19.7436	9.79463	0	4.942	0	0	0	1	1	0
38	67	17.6066	0.369146	98	60	72.6667	0	0	4700	64	0	54	84	1.55556	1.18519	0.437506	0	5.146	0	0	0	1	1	0
57	86	22.9857	0.522796	162	102	122	0	1	7000	96	0	55	116	2.10909	1.74545	0.912517	0	5.248	0	0	0	0	1	0
43	89.5	24.9364	0.505079	124	72	89.3333	0	0	6900	119	0	54	94	1.74074	2.2037	1.11304	0	5.146	0	0	0	1	2	0
57	77	20.2176	0.443293	114	70	84.6667	0	0	5700	40	0	66	86	1.30303	0.606061	0.268662	0	4.84	0	0	0	0	1	0
59	80	23.4256	0.470588	142	92	108.667	0	1	6500	53	0	69	167	2.42029	0.768116	0.361466	0	5.452	0	0	0	0	2	0
39	106	30.6603	0.624264	180	110	133.333	1	1	6600	255	1	40	80	2	6.375	3.97968	0	7.492	0	1	1	2	2	0
36	77	21.212	0.460526	86	50	62	0	0	4100	43	0	68	114	1.67647	0.632353	0.291215	0	5.044	0	0	0	0	2	0
32	82	23.3553	0.473988	110	62	78	0	0	6000	42	0	42	129	3.07143	1	0.473988	0	5.146	0	0	0	1	1	0
38	93.5	26.7949	0.53125	130	60	83.3333	0	0	4700	92	0	60	122	2.03333	1.53333	0.814583	0	5.146	0	0	0	0	1	0
61	90	29.6156	0.553506	142	78	99.3333	1	1	6800	174	1	38	88	2.31579	4.57895	2.53447	0	5.35	0	0	1	0	1	0
58	87	23.1969	0.493477	114	69	84	0	0	5300	104	0	58	88	1.51724	1.7931	0.884855	0	5.452	0	0	0	1	1	1
43	78	21.8105	0.452174	118	70	86	0	0	5600	35	0	111	109	0.981982	0.315315	0.142577	0	5.044	0	0	0	1	1	0
51	85.5	23.8771	0.516616	132	78	96	0	0	9100	54	0	96	85	0.885417	0.5625	0.290597	0	6.064	0	0	0	0	3	1
46	88.5	23.9792	0.520588	114	78	90	0	0	6300	188	1	55	167	3.03636	3.41818	1.77947	0	5.554	0	0	0	0	3	1
50	0	24.9616	0	132	74	93.3333	0	0	7200	543	1	35	128	3.65714	15.5143	0	0	5.248	0	0	0	2	1	0
63	100	29.9909	0.616143	188	112	137.333	1	1	7300	104	0	47	145	3.08511	2.21277	1.36338	0	6.268	0	0	0	1	1	0
53	98	28.5898	0.548098	142	80	100.667	1	1	5200	690	1	33	79	2.39394	20.9091	11.4602	0	5.452	0	0	1	0	1	0
47	102.5	32.3157	0.633498	136	82	100	0	0	9500	193	1	49	198	4.04082	3.93878	2.49521	0	5.554	0	0	0	2	3	0
39	89.5	27.0791	0.547736	126	86	99.3333	0	0	6600	421	1	43	116	2.69767	9.7907	5.36271	0	5.146	0	0	0	0	1	0
54	82.5	23.0911	0.508005	114	70	84.6667	0	0	8400	103	0	49	126	2.57143	2.10204	1.06785	0	5.452	0	0	0	2	1	0
38	88	24.2059	0.502283	106	72	83.3333	0	0	5300	81	0	38	90	2.36842	2.13158	1.07066	0	5.146	0	0	0	0	3	0
50	81	21.0131	0.466321	102	54	70	0	0	4900	41	0	83	83	1	0.493976	0.230351	0	5.146	0	0	0	1	2	0
44	71.5	19.346	0.414013	108	58	74.6667	0	0	6000	59	0	68	94	1.38235	0.867647	0.359217	0	5.86	0	0	0	1	3	0
35	72.1	21.4158	0.439634	128	68	88	0	0	11900	63	0	52	91	1.75	1.21154	0.532634	0	4.84	0	0	0	1	2	0
37	76	24.2982	0.443666	112	72	85.3333	0	0	7500	109	0	55	133	2.41818	1.98182	0.879266	0	5.248	0	0	0	2	2	0
39	89	27.4106	0.505108	110	64	79.3333	0	0	7700	228	1	38	103	2.71053	6	3.03065	0	5.452	0	0	0	1	1	0
33	79	21.1978	0.453242	110	70	83.3333	0	0	4500	54	0	69	71	1.02899	0.782609	0.354711	0	5.452	0	0	0	0	2	0
51	79	23.8738	0.455857	150	94	112.667	1	1	6600	168	1	54	125	2.31481	3.11111	1.41822	0	5.248	0	0	0	1	2	0
51	89	26.1953	0.514451	130	74	92.6667	0	0	8100	255	1	43	138	3.2093	5.93023	3.05081	0	5.35	0	0	0	0	3	0
44	90	26.2966	0.540541	134	86	102	0	0	11200	306	1	42	126	3	7.28571	3.93822	0	5.554	0	0	0	2	1	0
60	80	20.9719	0.456882	136	80	98.6667	0	0	5100	42	0	82	127	1.54878	0.512195	0.234013	0	5.044	0	0	0	0	2	0
36	94	24.0136	0.524261	110	70	83.3333	0	0	8600	113	0	38	97	2.55263	2.97368	1.55899	0	5.248	0	0	0	1	3	0
34	65.5	18.1554	0.378394	124	64	84	0	0	10400	71	0	51	136	2.66667	1.39216	0.526784	0	5.35	0	0	0	0	3	0
56	75	21.4475	0.469631	136	86	102.667	0	0	7700	59	0	70	62	0.885714	0.842857	0.395831	0	4.942	0	0	0	0	1	0
38	65	17.9827	0.377907	114	60	78	0	0	6100	106	0	67	97	1.44776	1.58209	0.597883	0	5.35	0	0	0	1	1	0
59	88	25.5072	0.510145	114	64	80.6667	1	1	5900	218	1	55	119	2.16364	3.96364	2.02203	0	7.696	1	1	1	1	2	0
49	76	19.8352	0.444444	134	96	108.667	1	1	6500	71	0	78	117	1.5	0.910256	0.404558	0	5.554	0	0	0	0	2	0
52	78	23.5983	0.44905	120	80	93.3333	0	0	4800	100	0	56	119	2.125	1.78571	0.801875	0	5.35	0	0	0	0	3	0
59	89	26.0412	0.537115	126	86	99.3333	0	0	4600	352	1	46	83	1.80435	7.65217	4.1101	0	5.452	0	0	0	0	1	0
35	101	29.4101	0.589609	110	70	83.3333	0	0	6100	181	1	43	121	2.81395	4.2093	2.48184	0	5.35	0	0	0	1	1	0
49	98.2	27.5403	0.557005	132	88	102.667	0	0	7800	64	0	54	93	1.72222	1.18519	0.660154	0	5.452	0	0	0	1	2	0
37	73	19.3788	0.407139	112	70	84	0	0	6200	31	0	56	77	1.375	0.553571	0.22538	0	5.044	0	0	0	2	3	0
47	85	23.4032	0.487665	130	74	92.6667	0	0	7400	79	0	60	164	2.73333	1.31667	0.642092	0	5.35	0	0	0	0	1	0
58	74.5	21.8627	0.463021	129	80	96.3333	0	0	5100	48	0	62	119	1.91935	0.774194	0.358467	0	5.248	0	0	0	0	2	0
52	88	26.5491	0.528529	120	72	88	0	0	7100	56	0	48	111	2.3125	1.16667	0.616617	0	5.554	0	0	0	1	2	0
45	82	21.4873	0.502143	126	70	88.6667	0	0	7900	44	0	91	143	1.57143	0.483516	0.242795	0	5.044	0	0	0	0	3	0
43	91	28.4027	0.524798	138	70	92.6667	0	0	8200	85	0	49	78	1.59184	1.73469	0.910364	0	8.104	0	1	0	1	1	0
41	76.5	24.7367	0.455086	124	72	89.3333	0	0	5000	52	0	64	95	1.48438	0.8125	0.369758	0	4.84	0	0	0	0	2	0
60	94	29.3038	0.557864	146	94	111.333	1	1	8200	67	0	52	97	1.86538	1.28846	0.718786	0	6.268	0	0	0	0	1	0
59	76.5	21.0554	0.479023	126	80	95.3333	0	0	5000	76	0	52	128	2.46154	1.46154	0.700111	0	5.452	0	0	0	0	1	0
55	73.5	19.9123	0.438283	114	74	87.3333	0	0	4800	53	0	84	113	1.34524	0.630952	0.276535	0	5.146	0	0	0	1	1	0
50	69	18.7097	0.408043	106	70	82	0	0	5900	68	0	70	129	1.84286	0.971429	0.396384	0	5.248	0	0	0	1	1	0
37	83	24.4318	0.481159	114	62	79.3333	0	0	5400	87	0	45	97	2.15556	1.93333	0.930242	0	5.35	0	0	0	1	3	1
64	83.5	24.2148	0.497913	134	82	99.3333	0	0	5400	119	0	56	124	2.21429	2.125	1.05806	0	5.656	0	0	0	0	3	0
38	96	29.8122	0.548571	132	84	100	0	0	14500	201	1	35	201	5.74286	5.74286	3.15037	0	5.248	0	0	0	2	2	0
40	79	22.7722	0.476478	130	78	95.3333	0	0	7300	54	0	65	140	2.15385	0.830769	0.395843	0	5.146	0	0	0	0	1	0
35	91.5	27.435	0.551205	132	94	106.667	0	1	6300	401	1	44	153	3.47727	9.11364	5.02348	0	4.84	0	0	1	0	3	0
38	90	25.0839	0.511364	136	92	106.667	0	1	6100	136	0	30	87	2.9	4.53333	2.31818	0	5.248	0	0	1	1	2	0
47	89.5	26.0334	0.513777	116	84	94.6667	0	0	6500	252	1	36	67	1.86111	7	3.59644	0	4.942	0	0	0	2	1	0
46	82.5	21.6388	0.46955	124	70	88	0	0	5600	122	0	44	169	3.84091	2.77273	1.30194	0	5.35	0	0	0	1	3	0
39	81	22.6132	0.464716	100	68	78.6667	0	0	7800	83	0	55	132	2.4	1.50909	0.701299	0	4.738	0	0	0	1	1	0
34	66.5	17.9425	0.384393	102	76	84.6667	0	0	4900	57	0	62	79	1.27419	0.919355	0.353394	0	5.044	0	0	0	1	2	1
40	69	19.7197	0.402332	98	62	74	0	0	9000	92	0	51	152	2.98039	1.80392	0.725776	0	5.248	0	0	0	1	2	0
62	92	27.2561	0.542453	164	100	121.333	0	1	5300	176	1	64	147	2.29688	2.75	1.49175	0	5.248	0	0	1	0	2	0
43	94.5	24.2049	0.506974	122	74	90	0	0	6100	75	0	66	93	1.40909	1.13636	0.576107	0	4.738	0	0	0	1	1	0
48	97.5	26.6585	0.568182	122	74	90	0	0	7800	66	0	49	142	2.89796	1.34694	0.765306	0	5.656	0	0	0	1	2	0
49	79.5	23.4172	0.474627	140	96	110.667	0	1	4100	108	0	64	128	2	1.6875	0.800933	0	5.146	0	0	0	1	1	0
50	77	22.2656	0.48125	100	75	83.3333	0	0	5500	96	0	63	166	2.63492	1.52381	0.733333	0	5.554	0	0	0	1	3	0
58	97	27.5928	0.578414	138	82	100.667	0	0	7000	96	0	64	95	1.48438	1.5	0.867621	0	8.206	1	1	0	0	1	0
54	84.5	21.1519	0.482031	136	88	104	0	0	4700	45	0	59	110	1.86441	0.762712	0.367651	0	4.942	0	0	0	0	2	0
42	75	19.5058	0.402576	108	70	82.6667	0	0	5500	60	0	52	76	1.46154	1.15385	0.464511	0	5.35	0	0	0	1	3	0
37	91	26.3435	0.524496	108	84	92	0	0	4800	109	0	62	165	2.66129	1.75806	0.922097	0	5.35	0	0	0	0	1	0
64	86	23.6244	0.530864	134	72	92.6667	0	0	8300	113	0	65	145	2.23077	1.73846	0.922887	0	6.064	0	0	0	0	3	0
38	77	22.5442	0.46582	138	93	108	0	1	6300	110	0	60	157	2.61667	1.83333	0.854003	0	5.044	0	0	0	0	3	0
47	75	22.371	0.466999	110	72	84.6667	0	0	5900	119	0	66	162	2.45455	1.80303	0.842013	0	4.942	0	0	0	1	2	0
57	73.5	21.1705	0.458515	104	64	77.3333	0	0	9700	86	0	46	118	2.56522	1.86957	0.857224	0	5.248	0	0	0	1	1	0
30	106	32.6661	0.609195	136	86	102.667	0	0	6200	175	1	46	181	3.93478	3.80435	2.31759	0	5.962	0	0	0	0	3	0
56	87	24.6133	0.530488	134	84	100.667	0	0	7000	103	0	54	185	3.42593	1.90741	1.01186	0	5.248	0	0	0	0	2	0
52	79	23.1291	0.487654	118	80	92.6667	0	0	11300	105	0	48	149	3.10417	2.1875	1.06674	0	5.656	0	0	0	1	1	0
39	77.5	23.6507	0.452423	124	78	93.3333	0	0	7300	76	0	48	133	2.77083	1.58333	0.716336	0	5.146	0	0	0	0	3	0
41	91	28.1199	0.529994	136	94	108	1	1	6300	194	1	49	125	2.55102	3.95918	2.09834	1	7.186	1	1	1	0	3	0
57	77.5	20.1381	0.462687	186	106	132.667	1	1	6600	68	0	96	101	1.05208	0.708333	0.327736	1	5.554	0	0	0	0	1	0
57	74	19.569	0.441001	106	64	78	0	0	8500	307	1	36	163	4.52778	8.52778	3.76076	0	5.452	0	0	0	1	3	0
41	80	23.4829	0.48048	144	98	113.333	0	1	4800	76	0	53	165	3.11321	1.43396	0.688991	0	4.84	0	0	0	1	1	0
37	95.5	25.3601	0.52072	132	84	100	0	0	7700	138	0	52	180	3.46154	2.65385	1.38191	0	5.554	0	0	0	2	1	0
39	78	22.2694	0.445714	104	66	78.6667	0	0	7700	55	0	70	84	1.2	0.785714	0.350204	0	5.35	0	0	0	1	1	0
39	74	20.5211	0.416432	114	64	80.6667	0	0	4300	49	0	72	90	1.25	0.680556	0.283405	0	5.044	0	0	0	1	3	0
49	70	21.4379	0.426309	132	80	97.3333	0	0	7100	117	0	67	180	2.68657	1.74627	0.744451	0	5.044	0	0	0	1	2	0
60	90.5	25.1338	0.551829	124	66	85.3333	1	1	4000	85	0	51	61	1.19608	1.66667	0.919715	1	6.166	1	1	1	1	1	0
52	99	31.5044	0.559322	148	92	110.667	1	1	5700	210	1	56	176	3.14286	3.75	2.09746	0	7.798	1	1	1	0	1	0
62	79	21.575	0.511327	116	79	91.3333	0	0	6500	50	0	46	99	2.15217	1.08696	0.55579	0	5.146	0	0	0	0	3	0
48	68	19.163	0.397428	134	86	102	0	0	7900	54	0	76	78	1.02632	0.710526	0.282383	0	5.146	0	0	0	1	3	0
42	87	26.2304	0.505814	138	90	106	0	1	11700	78	0	52	111	2.13462	1.5	0.758721	0	7.186	0	1	1	1	1	0
58	83.5	22.8548	0.504532	156	104	121.333	0	1	10600	114	0	35	114	3.25714	3.25714	1.64333	0	5.554	0	0	1	1	1	0
37	76.5	21.1195	0.446846	116	80	92	0	0	4900	131	0	51	90	1.76471	2.56863	1.14778	0	4.738	0	0	0	0	2	0
56	84	26.5058	0.510018	114	70	84.6667	1	1	5900	78	0	60	123	2.05	1.3	0.663024	0	5.452	1	1	1	1	2	1
38	79	19.7944	0.43264	112	64	80	0	0	6100	66	0	48	83	1.72917	1.375	0.59488	0	5.554	0	0	0	1	3	0
35	78.5	19.2643	0.441507	124	80	94.6667	0	0	6300	233	1	84	138	1.64286	2.77381	1.22466	0	5.146	0	0	0	1	1	0
46	73	19.0932	0.4274	132	70	90.6667	0	0	7700	46	0	76	107	1.40789	0.605263	0.25869	0	5.248	0	0	0	1	2	0
56	72	18.6226	0.436364	120	74	89.3333	0	0	3400	33	0	64	76	1.1875	0.515625	0.225	0	6.574	1	1	0	0	3	0
37	88	25.048	0.507205	120	66	84	0	0	6200	88	0	65	143	2.2	1.35385	0.686677	0	5.452	0	0	0	0	2	0
42	85	22.2575	0.489914	114	76	88.6667	0	0	5500	162	1	44	113	2.56818	3.68182	1.80377	0	5.044	0	0	0	0	2	0
52	84	24.4613	0.507553	124	70	88	0	0	6900	210	1	49	200	4.08163	4.28571	2.17523	0	5.962	0	0	0	1	2	0
42	97	28.9931	0.59291	118	74	88.6667	0	0	8300	86	0	66	149	2.25758	1.30303	0.772579	0	5.452	0	0	0	0	2	0
42	93.5	25.7959	0.534286	108	72	84	0	0	5800	39	0	55	113	2.05455	0.709091	0.378857	0	5.248	0	0	0	1	1	1
39	77	19.8987	0.447935	150	110	123.333	0	1	5800	100	0	45	86	1.91111	2.22222	0.995411	0	5.248	0	0	0	0	2	0
43	97.5	26.8516	0.52	112	76	88	0	0	8100	240	1	37	125	3.37838	6.48649	3.37297	0	5.35	0	0	0	0	3	0
32	77.5	23.1212	0.449275	116	84	94.6667	0	0	6700	78	0	58	63	1.08621	1.34483	0.604198	0	5.146	0	0	0	1	1	0
51	84.5	22.5982	0.513054	168	96	120	0	1	5800	115	0	76	147	1.93421	1.51316	0.776332	0	5.146	0	0	0	0	1	0
36	80.5	24.2184	0.470485	102	80	87.3333	0	0	8700	96	0	34	102	3	2.82353	1.32843	0	5.044	0	0	0	1	3	0
53	70	16.6653	0.42042	116	70	85.3333	0	0	6600	123	0	58	101	1.74138	2.12069	0.891581	0	5.044	0	0	0	1	1	0
56	72.5	21.1869	0.454545	138	80	99.3333	0	0	10600	37	0	80	144	1.8	0.4625	0.210227	0	5.452	0	0	0	1	1	0
49	77	23.39	0.454277	130	90	103.333	0	1	6800	77	0	71	127	1.78873	1.08451	0.492667	0	5.146	0	0	0	1	3	0
61	85.5	22.5565	0.505618	128	72	90.6667	0	0	5900	115	0	66	150	2.27273	1.74242	0.881001	0	5.248	0	0	0	0	1	0
35	77	22.1326	0.47443	138	70	92.6667	0	0	11400	189	1	48	139	2.89583	3.9375	1.86807	0	5.35	0	0	0	2	1	0
49	67	19.2608	0.420063	96	60	72	0	0	4600	68	0	66	106	1.60606	1.0303	0.432792	0	5.044	0	0	0	1	1	0
47	92	25.2016	0.495156	116	74	88	1	1	4900	64	0	54	114	2.11111	1.18519	0.586852	0	5.248	0	0	0	0	2	0
57	81	23.4809	0.474239	136	84	101.333	0	0	10300	57	0	53	124	2.33962	1.07547	0.51003	0	4.942	0	0	0	2	1	0
43	79	24.0253	0.467179	162	100	120.667	0	1	7530	121	0	50	193	3.86	2.42	1.13057	0	5.35	0	0	0	2	1	1
65	86	22.6713	0.523433	132	78	96	1	1	6400	55	0	70	142	2.02857	0.785714	0.411269	0	5.146	0	0	0	0	2	0
46	77.5	20.5727	0.446429	110	82	91.3333	0	0	4800	65	0	53	107	2.01887	1.22642	0.547507	0	5.044	0	0	0	1	2	0
30	71	19.7186	0.408046	110	70	83.3333	0	0	5800	46	0	57	103	1.80702	0.807018	0.3293	0	5.146	0	0	0	0	2	0
58	73	19.9069	0.477124	138	70	92.6667	0	0	6100	66	0	56	132	2.35714	1.17857	0.562325	0	5.044	0	0	0	0	2	0
38	93	23.2777	0.533257	118	62	80.6667	0	0	4800	129	0	62	75	1.20968	2.08065	1.10952	0	5.248	0	0	0	1	1	0
40	78	21.7206	0.444444	130	72	91.3333	0	0	5000	69	0	57	87	1.52632	1.21053	0.538012	0	4.942	0	0	0	0	1	1
49	92	24.6605	0.511111	120	70	86.6667	0	0	7600	135	0	45	134	2.97778	3	1.53333	0	5.35	0	0	0	1	2	0
41	91	26.7687	0.533099	132	88	102.667	0	0	6000	211	1	46	181	3.93478	4.58696	2.4453	0	5.656	0	0	0	0	3	0
45	94	27.3224	0.514223	146	98	114	0	1	7200	152	1	32	119	3.71875	4.75	2.44256	0	5.35	0	0	1	1	2	0
61	78.5	22.2527	0.453757	118	80	92.6667	0	0	5500	86	0	90	120	1.33333	0.955556	0.43359	0	5.452	0	0	0	0	2	0
44	90	23.6472	0.512237	104	60	74.6667	0	0	6900	46	0	42	96	2.28571	1.09524	0.561021	0	5.554	0	0	0	1	1	0
56	96	27.2176	0.581818	166	90	115.333	0	1	5400	108	0	50	177	3.54	2.16	1.25673	0	5.452	0	0	0	0	2	0
41	87.5	26.0489	0.481563	144	90	108	0	1	5600	61	0	54	139	2.57407	1.12963	0.543988	0	5.044	0	0	0	0	2	0
42	81	20.7314	0.463918	120	80	93.3333	0	0	7000	198	1	43	136	3.16279	4.60465	2.13618	0	4.942	0	0	0	1	1	0
44	79.5	19.5011	0.459007	138	78	98	0	0	5500	142	0	89	141	1.58427	1.59551	0.732348	0	5.248	0	0	0	1	1	0
47	87.5	25.4543	0.517751	152	98	116	1	1	4800	80	0	74	140	1.89189	1.08108	0.559731	0	5.146	0	0	0	0	1	0
49	82.3	22.0082	0.470286	120	78	92	0	0	5800	69	0	50	146	2.92	1.38	0.648994	0	5.248	0	0	0	0	3	0
45	88	24.1948	0.497175	128	76	93.3333	0	0	5300	117	0	57	153	2.68421	2.05263	1.02052	0	5.248	0	0	0	0	2	0
32	82.5	22.2987	0.472779	130	86	100.667	0	0	6800	168	1	30	69	2.3	5.6	2.64756	0	4.942	0	0	0	1	2	0
54	90	25.6007	0.534442	134	94	107.333	0	1	6500	285	1	36	140	3.88889	7.91667	4.231	0	5.452	0	0	1	0	1	0
54	85	26.7498	0.542784	142	92	108.667	0	1	10500	150	1	59	156	2.64407	2.54237	1.37996	0	5.35	0	0	1	0	2	0
43	85	24.8529	0.537295	124	74	90.6667	0	0	7800	292	1	34	69	2.02941	8.58824	4.61441	0	4.84	0	0	0	2	2	0
36	103	31.4961	0.619735	144	100	114.667	0	1	6900	255	1	42	126	3	6.07143	3.76268	0	5.248	0	0	1	1	2	0
58	77	22.446	0.462185	136	80	98.6667	0	0	7600	76	0	68	178	2.61765	1.11765	0.51656	0	5.248	0	0	0	2	3	0
58	80	23.5613	0.490798	152	90	110.667	0	1	6500	93	0	43	137	3.18605	2.16279	1.06149	0	5.35	0	0	0	1	3	0
42	77	20.8779	0.455352	170	110	130	0	1	4500	80	0	72	94	1.30556	1.11111	0.505947	0	4.942	0	0	0	2	1	0
57	91.5	26.641	0.585787	128	80	96	0	0	5400	134	0	52	143	2.75	2.57692	1.50953	0	5.146	0	0	0	0	1	0
50	76.5	19.1327	0.455357	106	78	87.3333	0	0	7100	80	0	56	151	2.69643	1.42857	0.65051	0	5.452	0	0	0	2	3	0
58	85.7	26.4536	0.53296	132	80	97.3333	1	1	4500	64	0	38	119	3.13158	1.68421	0.897617	1	5.962	0	0	1	1	2	1
51	96.5	27.5438	0.555236	124	72	89.3333	0	0	10800	220	1	40	189	4.725	5.5	3.0538	1	5.656	0	0	0	1	2	0
47	71.5	21.2654	0.43865	108	72	84	0	0	6700	63	0	73	117	1.60274	0.863014	0.378561	0	5.554	0	0	0	1	1	0
53	82	21.9993	0.46538	104	70	81.3333	0	0	4800	47	0	68	86	1.26471	0.691176	0.32166	0	5.35	0	0	0	0	1	1
49	85	23.6964	0.501771	128	80	96	0	0	7800	69	0	51	90	1.76471	1.35294	0.678867	0	5.86	0	0	0	1	2	0
39	84.9	25.4809	0.498532	123	70	87.6667	0	0	6100	181	1	40	136	3.4	4.525	2.25586	0	4.738	0	0	0	0	3	0
39	84	22.4817	0.505415	132	91	104.667	0	1	7100	522	1	50	80	1.6	10.44	5.27653	0	5.146	0	0	1	2	1	0
61	80.5	24.4141	0.503125	136	74	94.6667	1	1	6600	230	1	34	129	3.79412	6.76471	3.40349	0	6.268	0	0	1	1	1	0
39	79	24.2018	0.46091	110	70	83.3333	0	0	6000	108	0	57	113	1.98246	1.89474	0.873303	0	5.554	0	0	0	1	2	0
40	72	20.1322	0.394089	118	76	90	0	0	5100	57	0	62	66	1.06452	0.919355	0.362307	0	5.554	0	0	0	0	2	0
60	71	18.8833	0.406877	100	72	81.3333	0	0	5600	85	0	66	84	1.27273	1.28788	0.524008	0	5.35	0	0	0	2	2	0
47	102	30.7089	0.619684	142	84	103.333	0	1	8200	441	1	32	147	4.59375	13.7812	8.54002	0	9.328	0	1	1	0	3	0
38	79	21.1037	0.450142	90	62	71.3333	0	0	6400	50	0	46	113	2.45652	1.08696	0.489285	0	5.452	0	0	0	1	3	0
59	80	21.4744	0.468933	138	80	99.3333	0	0	5800	88	0	70	155	2.21429	1.25714	0.589516	1	5.452	0	0	0	0	1	0
38	69	22.6331	0.41194	112	68	82.6667	0	0	6400	69	0	76	84	1.10526	0.907895	0.373998	0	5.452	0	0	0	2	2	0
40	74	20.2596	0.421652	108	72	84	0	0	6900	64	0	63	123	1.95238	1.01587	0.428345	0	5.248	0	0	0	1	1	0
42	75	19.1677	0.429307	114	70	84.6667	0	0	3300	80	0	49	105	2.14286	1.63265	0.70091	0	5.452	0	0	0	2	1	0
60	79	22.112	0.478788	148	80	102.667	0	1	5900	40	0	59	104	1.76271	0.677966	0.324602	0	5.146	0	0	0	0	2	0
57	97.5	27.3037	0.568182	159	105	123	1	1	9700	136	0	47	100	2.12766	2.89362	1.6441	0	5.146	0	0	0	2	1	0
40	82	22.1534	0.468037	122	70	87.3333	0	0	5300	145	0	38	82	2.15789	3.81579	1.78593	0	4.84	0	0	0	1	1	1
53	86.5	26.283	0.520457	148	108	121.333	0	1	4600	85	0	70	106	1.51429	1.21429	0.631984	0	5.146	0	0	0	1	2	1
41	75.6	22.6631	0.455971	122	65	84	0	0	6000	64	0	52	85	1.63462	1.23077	0.561195	0	5.35	0	0	0	0	2	0
42	90	25.7693	0.52755	126	82	96.6667	0	0	7600	226	1	71	75	1.05634	3.1831	1.67924	0	5.044	0	0	0	2	1	0
57	80	23.6137	0.500626	90	50	63.3333	0	0	3500	61	0	60	55	0.916667	1.01667	0.50897	0	4.636	0	0	0	0	1	0
42	79.5	21.7859	0.480653	122	76	91.3333	0	0	6600	56	0	53	95	1.79245	1.0566	0.50786	0	5.146	0	0	0	1	1	1
48	97.5	26.6859	0.544389	154	118	130	0	1	5000	245	1	59	159	2.69492	4.15254	2.2606	0	5.758	0	0	1	0	1	0
64	97	26.6196	0.585749	130	94	106	0	1	6700	226	1	33	130	3.93939	6.84848	4.01149	0	5.554	0	0	1	0	2	0
48	76.4	21.5732	0.449941	88	50	62.6667	0	0	7700	94	0	71	104	1.46479	1.32394	0.595697	0	5.146	0	0	0	2	1	0
30	75.5	21.9609	0.44754	132	74	93.3333	0	0	6000	74	0	74	86	1.16216	1	0.44754	0	5.35	0	0	0	0	2	0
50	72	19.1864	0.420315	108	76	86.6667	0	0	4600	44	0	61	101	1.65574	0.721311	0.303178	0	5.554	0	0	0	1	2	0
36	110	33.3918	0.606061	118	86	96.6667	0	0	5900	250	1	36	91	2.52778	6.94444	4.20875	0	4.942	0	0	0	1	3	0
38	73.7	20.5896	0.420662	130	68	88.6667	0	0	6800	118	0	61	129	2.11475	1.93443	0.81374	0	5.248	0	0	0	2	1	0
33	97.5	30.3432	0.549296	142	92	108.667	0	1	7500	104	0	37	143	3.86486	2.81081	1.54397	0	5.248	0	0	1	1	3	0
61	95	30.8641	0.566488	152	100	117.333	1	1	9300	64	0	59	122	2.0678	1.08475	0.614495	0	5.758	1	1	1	1	3	0
62	86	24.6531	0.491429	142	90	107.333	0	1	8900	262	1	48	130	2.70833	5.45833	2.68238	0	7.798	0	1	0	0	1	0
55	81	20.6958	0.477313	144	90	108	1	1	6000	142	0	39	148	3.79487	3.64103	1.73791	0	8.308	1	1	0	0	1	0
37	77.5	21.2401	0.434417	134	80	98	0	0	6900	73	0	62	126	2.03226	1.17742	0.511491	0	5.044	0	0	0	1	2	0
35	75	22.0031	0.429799	112	68	82.6667	0	0	7300	94	0	63	123	1.95238	1.49206	0.641288	0	5.248	0	0	0	1	2	0
43	80	21.5882	0.449438	104	74	84	0	0	4200	48	0	55	80	1.45455	0.872727	0.392237	0	5.044	0	0	0	0	2	1
56	84	23.29	0.510328	128	78	94.6667	1	1	8300	116	0	39	140	3.58974	2.97436	1.5179	0	5.656	0	0	1	1	2	0
42	98	29.5508	0.578854	136	92	106.667	0	1	8700	107	0	40	143	3.575	2.675	1.54843	0	5.656	0	0	0	1	2	0
37	79.5	21.6761	0.484756	112	66	81.3333	0	0	4500	138	0	50	114	2.28	2.76	1.33793	0	5.248	0	0	0	1	1	0
51	90	26.1236	0.532229	130	83	98.6667	0	0	6600	213	1	43	115	2.67442	4.95349	2.63639	1	6.268	1	1	1	0	2	0
34	84	23.4944	0.495575	114	60	78	0	0	8500	366	1	50	63	1.26	7.32	3.62761	0	5.146	0	0	0	2	1	0
47	87.5	26.6433	0.574524	182	90	120.667	0	1	8100	57	0	45	82	1.82222	1.26667	0.72773	0	5.86	0	0	0	0	1	0
46	80	21.3495	0.470588	126	64	84.6667	0	0	8500	211	1	30	132	4.4	7.03333	3.3098	0	5.962	0	0	0	1	3	0
42	79	23.9377	0.473621	132	90	104	0	1	4700	74	0	44	137	3.11364	1.68182	0.796545	0	5.35	0	0	0	0	3	0
35	79.5	22.9788	0.466276	120	72	88	0	0	8600	110	0	45	124	2.75556	2.44444	1.13978	0	5.35	0	0	0	1	3	0
57	83	21.1129	0.498199	130	72	91.3333	0	0	6000	172	1	52	129	2.48077	3.30769	1.64789	1	6.064	0	0	0	0	1	0
36	86.5	26.0344	0.520144	136	90	105.333	0	1	11100	202	1	35	143	4.08571	5.77143	3.00198	0	5.248	0	0	1	1	1	0
58	88	23.6816	0.53076	148	84	105.333	1	1	9100	85	0	70	164	2.34286	1.21429	0.644494	0	8.818	1	1	1	0	3	0
43	83	21.247	0.459579	122	60	80.6667	0	0	9400	85	0	59	118	2	1.44068	0.662106	0	5.86	0	0	0	2	1	0
54	80	22.1861	0.450704	136	88	104	0	0	6200	142	0	48	105	2.1875	2.95833	1.33333	0	5.248	0	0	0	1	1	0
35	85.5	23.4162	0.475528	108	68	81.3333	0	0	4400	58	0	53	85	1.60377	1.09434	0.52039	0	4.942	0	0	0	1	3	0
56	86	23.5673	0.513126	154	88	110	1	1	7500	65	0	51	102	2	1.27451	0.653985	0	5.044	0	0	0	0	2	0
60	70	19.1662	0.413223	118	64	82	0	0	5600	95	0	59	155	2.62712	1.61017	0.665359	0	4.84	0	0	0	0	3	0
38	87	25.8996	0.490141	130	88	102	0	0	9500	179	1	53	165	3.11321	3.37736	1.65538	0	5.35	0	0	0	2	1	1
59	82	22.1063	0.490431	138	80	99.3333	1	1	4500	74	0	78	83	1.0641	0.948718	0.46528	0	5.554	0	0	0	0	1	1
41	69.5	19.5608	0.410757	103	58	73	0	0	3700	92	0	71	86	1.21127	1.29577	0.532248	0	5.146	0	0	0	1	3	0
42	80	22.79	0.481928	138	84	102	0	0	4300	51	0	57	173	3.03509	0.894737	0.431198	0	5.248	0	0	0	1	3	1
51	81	21.6848	0.459444	140	94	109.333	1	1	3900	106	0	72	148	2.05556	1.47222	0.676404	0	5.248	0	0	0	0	1	0
51	88.5	27.007	0.532491	122	82	95.3333	1	1	5100	122	0	53	100	1.88679	2.30189	1.22573	0	5.146	0	0	0	1	1	0
40	77.5	22.414	0.442352	116	70	85.3333	0	0	6400	54	0	50	144	2.88	1.08	0.47774	0	5.248	0	0	0	2	2	0
60	91	25.3043	0.536873	100	56	70.6667	0	0	7600	161	1	41	133	3.2439	3.92683	2.10821	0	5.554	0	0	0	0	1	1
37	85.5	23.0668	0.48941	132	84	100	0	0	6800	115	0	53	114	2.15094	2.16981	1.06193	0	4.942	0	0	0	1	1	0
47	84.5	21.1194	0.482031	134	80	98	0	0	7100	98	0	60	135	2.25	1.63333	0.787317	0	5.248	0	0	0	2	1	0
58	84	23.6262	0.511571	154	90	111.333	1	1	6100	90	0	73	113	1.54795	1.23288	0.630704	0	5.452	0	0	0	0	1	0
55	91	27.0457	0.550514	150	90	110	0	1	5500	134	0	41	135	3.29268	3.26829	1.79924	0	5.758	0	0	0	0	2	0
54	72	19.6762	0.462428	132	84	100	0	0	6300	124	0	51	135	2.64706	2.43137	1.12433	0	5.044	0	0	0	0	1	0
45	88	25.9224	0.519787	110	80	90	0	0	9600	152	1	48	108	2.25	3.16667	1.64599	0	5.146	0	0	0	0	2	0
35	82.4	24.5536	0.490476	112	58	76	0	0	5500	54	0	51	130	2.54902	1.05882	0.519328	0	5.146	0	0	0	0	2	0
58	79.5	21.6865	0.480363	124	78	93.3333	1	1	5800	49	0	89	92	1.03371	0.550562	0.264469	0	5.146	0	0	0	1	1	1
64	98.5	28.4542	0.604294	134	96	108.667	0	1	7500	167	1	36	122	3.38889	4.63889	2.80325	1	5.146	0	0	1	0	2	0
48	81	22.2317	0.459444	140	90	106.667	0	1	3000	100	0	59	129	2.18644	1.69492	0.778719	0	4.84	0	0	0	0	1	0
45	81.5	22.4736	0.475219	126	70	88.6667	0	0	6400	68	0	63	125	1.98413	1.07937	0.512934	0	5.248	0	0	0	0	3	0
50	78.5	20.8307	0.454282	84	56	65.3333	0	0	8500	155	1	50	142	2.84	3.1	1.40828	0	6.064	0	0	0	1	1	0
50	88	24.7825	0.509259	134	92	106	0	1	3700	202	1	49	121	2.46939	4.12245	2.0994	0	4.84	0	0	1	0	1	1
64	81.5	24.9549	0.491556	118	70	86	0	0	6200	217	1	42	91	2.16667	5.16667	2.53971	0	5.656	0	0	0	0	1	0
49	90	26.2781	0.558659	128	78	94.6667	1	1	5200	127	0	50	136	2.72	2.54	1.41899	0	6.676	0	1	1	0	2	0
41	94.5	26.5577	0.563842	136	80	98.6667	0	0	13200	378	1	65	216	3.32308	5.81538	3.27896	0	5.044	0	0	0	1	2	0
49	83	21.971	0.490544	136	76	96	0	0	5100	133	0	62	132	2.12903	2.14516	1.0523	0	5.452	0	0	0	1	2	0
57	74	21.8055	0.437094	138	80	99.3333	0	0	6400	79	0	72	118	1.63889	1.09722	0.479589	0	5.35	0	0	0	0	1	0
58	68	19.1386	0.418204	138	86	103.333	1	1	5600	56	0	95	73	0.768421	0.589474	0.24652	0	4.738	0	0	0	2	1	0
62	80.5	20.3083	0.497835	154	92	112.667	0	1	6300	69	0	38	90	2.36842	1.81579	0.903964	0	5.962	0	0	0	1	2	0
59	84	25.1968	0.528302	140	90	106.667	1	1	5100	53	0	64	119	1.85938	0.828125	0.4375	0	5.452	0	0	0	0	3	0
54	72	19.4173	0.442532	152	82	105.333	1	1	7200	84	0	69	96	1.3913	1.21739	0.538735	0	5.146	0	0	0	0	3	0
54	76	20.2135	0.449438	144	80	101.333	0	1	6000	93	0	76	101	1.32895	1.22368	0.54997	0	5.044	0	0	0	0	1	0
52	91	26.716	0.534979	138	80	99.3333	1	1	6600	134	0	43	133	3.09302	3.11628	1.66715	0	5.452	0	0	0	0	2	0
38	71	22.1772	0.440174	130	74	92.6667	0	0	7700	35	0	70	87	1.24286	0.5	0.220087	0	4.738	0	0	0	1	1	0
36	91	27.2613	0.513544	124	80	94.6667	0	0	5900	161	1	35	141	4.02857	4.6	2.3623	0	4.84	0	0	0	0	2	0
48	85.5	24.6161	0.473684	136	80	98.6667	1	1	7200	140	0	58	130	2.24138	2.41379	1.14338	0	5.044	0	0	0	0	1	1
33	104	32.7053	0.588901	130	88	102	0	0	7800	138	0	38	142	3.73684	3.63158	2.13864	0	5.452	0	0	0	1	3	0
39	83	23.8462	0.502726	132	80	97.3333	0	0	5400	341	1	45	90	2	7.57778	3.80954	0	5.146	0	0	0	1	1	0
61	90	25.2008	0.495322	124	80	94.6667	0	0	6700	105	0	46	160	3.47826	2.28261	1.13063	0	5.452	0	0	0	0	3	1
57	80.5	22.3252	0.472141	104	70	81.3333	0	0	12000	79	0	33	123	3.72727	2.39394	1.13028	0	5.35	0	0	0	2	2	0
60	73.5	24.203	0.449541	116	82	93.3333	0	0	6100	112	0	62	132	2.12903	1.80645	0.812075	0	5.35	0	0	0	2	1	0
49	90	23.4395	0.525701	122	68	86	0	0	7200	147	0	44	100	2.27273	3.34091	1.75632	0	5.758	0	0	0	1	2	0
47	84	24.7036	0.513134	116	70	85.3333	0	0	8700	128	0	43	132	3.06977	2.97674	1.52747	0	6.166	0	0	0	1	1	0
37	90.5	27.9144	0.518625	126	86	99.3333	0	0	7100	103	0	52	148	2.84615	1.98077	1.02728	0	5.044	0	0	0	0	2	0
37	94	28.4937	0.557864	134	82	99.3333	0	0	8500	179	1	45	157	3.48889	3.97778	2.21906	1	6.268	0	0	0	2	2	0
48	78	20.6778	0.463734	120	76	90.6667	0	0	5800	142	0	60	92	1.53333	2.36667	1.0975	0	5.146	0	0	0	1	1	0
52	91	31.398	0.549849	140	80	100	1	1	7400	105	0	33	118	3.57576	3.18182	1.74952	0	5.758	0	0	1	1	3	1
35	89.4	25.216	0.496667	102	68	79.3333	0	0	3900	196	1	44	69	1.56818	4.45455	2.21242	0	5.146	0	0	0	0	2	0
36	80	21.2681	0.473934	120	74	89.3333	0	0	7000	64	0	57	83	1.45614	1.12281	0.532136	0	5.35	0	0	0	1	1	0
51	76	22.0208	0.457005	122	68	86	0	0	5900	87	0	58	117	2.01724	1.5	0.685508	0	5.044	0	0	0	1	1	0
58	92	24.6839	0.546318	120	72	88	0	0	4800	88	0	64	128	2	1.375	0.751188	0	5.554	0	0	0	0	2	1
30	84.5	22.7726	0.480933	110	60	76.6667	0	0	6500	116	0	59	98	1.66102	1.9661	0.945564	0	5.35	0	0	0	1	1	0
41	71.5	17.8398	0.415215	102	60	74	0	0	6900	68	0	64	107	1.67188	1.0625	0.441166	0	5.248	0	0	0	1	1	1
38	99	30.1224	0.576923	120	68	85.3333	0	0	7000	83	0	43	130	3.02326	1.93023	1.1136	0	5.35	0	0	0	2	3	0
54	76.5	20.3984	0.464199	132	80	97.3333	0	0	3300	79	0	69	99	1.43478	1.14493	0.531474	0	5.35	0	0	0	0	1	1
54	79.5	24.5852	0.506369	134	88	103.333	0	0	8200	86	0	43	113	2.62791	2	1.01274	0	5.146	0	0	0	0	1	0
56	71	21.2787	0.422117	116	80	92	0	0	6100	130	0	48	103	2.14583	2.70833	1.14323	0	5.452	0	0	0	1	1	0
59	75.5	21.5288	0.46319	130	80	96.6667	0	0	6600	44	0	63	118	1.87302	0.698413	0.323498	0	5.656	1	1	0	0	2	0
51	75	21.1536	0.438084	126	80	95.3333	0	0	4900	141	0	74	82	1.10811	1.90541	0.834728	0	5.044	0	0	0	1	2	0
39	71.5	21.6916	0.422577	132	70	90.6667	0	0	4500	51	0	49	96	1.95918	1.04082	0.439825	0	5.146	0	0	0	1	1	0
62	83	22.2471	0.498798	156	94	114.667	0	1	5900	51	0	52	129	2.48077	0.980769	0.489206	0	5.248	0	0	0	1	3	0
34	93	26.3143	0.55722	126	82	96.6667	0	0	6200	86	0	81	188	2.32099	1.06173	0.591616	0	5.35	0	0	0	0	2	0
42	75.5	20.9689	0.444118	119	73	88.3333	0	0	4100	65	0	51	53	1.03922	1.27451	0.566032	0	5.248	0	0	0	1	3	1
49	84	20.2271	0.478632	120	70	86.6667	0	0	6600	88	0	49	131	2.67347	1.79592	0.859585	0	5.248	0	0	0	2	1	0
61	78	24.6407	0.46988	158	98	118	1	1	7400	53	0	75	110	1.46667	0.706667	0.332048	0	5.656	0	0	0	0	1	1
38	84.8	24.1605	0.496778	126	85	98.6667	0	0	5600	84	0	56	127	2.26786	1.5	0.745167	0	5.044	0	0	0	0	2	0
61	85.5	28.0571	0.509535	120	76	90.6667	0	0	6900	160	1	49	109	2.22449	3.26531	1.66379	0	7.798	1	1	1	0	2	0
42	69	17.0365	0.403981	116	64	81.3333	0	0	4400	265	1	162	37	0.228395	1.6358	0.660834	0	5.044	0	0	0	1	1	0
36	75	19.7881	0.453172	130	78	95.3333	0	0	7100	55	0	78	120	1.53846	0.705128	0.319545	0	4.84	0	0	0	2	2	0
39	73	19.6391	0.435821	120	64	82.6667	0	0	4200	35	0	75	82	1.09333	0.466667	0.203383	0	4.942	0	0	0	0	2	0
50	65	17.367	0.387366	128	74	92	0	0	7800	119	0	51	103	2.01961	2.33333	0.903854	0	4.84	0	0	0	1	1	0
45	93	28.2995	0.566382	142	90	107.333	0	1	6200	181	1	46	179	3.8913	3.93478	2.22859	0	5.146	0	0	1	1	2	0
44	89.5	26.142	0.497222	134	74	94	0	0	5200	151	1	50	148	2.96	3.02	1.50161	0	5.35	0	0	0	0	3	0
53	79.5	23.6915	0.481818	132	70	90.6667	0	0	6400	63	0	62	158	2.54839	1.01613	0.489589	0	4.942	0	0	0	1	2	0
59	88	25.9216	0.524747	128	80	96	0	0	4900	33	0	81	105	1.2963	0.407407	0.213786	0	5.656	0	0	0	0	2	1
50	77	22.0107	0.479751	134	88	103.333	0	0	5800	514	1	54	177	3.27778	9.51852	4.56652	0	5.248	0	0	0	0	1	0
41	103	29.1989	0.566868	134	84	100.667	0	0	6600	278	1	41	139	3.39024	6.78049	3.84364	0	5.146	0	0	0	0	2	0
31	75.5	22.4118	0.463759	86	50	62	0	0	8100	62	0	50	110	2.2	1.24	0.575061	0	5.554	0	0	0	0	2	0
42	88.5	26.2188	0.526786	114	70	84.6667	0	0	6800	121	0	42	191	4.54762	2.88095	1.51764	0	5.35	0	0	0	1	3	0
35	79.5	22.2476	0.455066	116	70	85.3333	0	0	4900	45	0	63	106	1.68254	0.714286	0.325047	0	5.146	0	0	0	0	1	1
57	88	26.1195	0.52071	124	86	98.6667	0	0	3600	83	0	64	113	1.76562	1.29688	0.675296	0	5.044	0	0	0	0	1	0
51	87	24.3646	0.513274	120	74	89.3333	0	0	5900	95	0	50	99	1.98	1.9	0.975221	0	5.248	0	0	0	0	2	1
37	78	23.3543	0.470446	132	78	96	0	0	9400	34	0	84	123	1.46429	0.404762	0.190419	0	5.554	0	0	0	2	1	0
44	91	27.9948	0.506964	138	86	103.333	0	0	6200	169	1	40	114	2.85	4.225	2.14192	0	5.146	0	0	0	2	2	0
52	71.3	19.24	0.418673	106	66	79.3333	0	0	7000	95	0	60	109	1.81667	1.58333	0.662899	0	5.248	0	0	0	0	1	0
44	83	23.6128	0.481718	104	70	81.3333	0	0	7500	73	0	57	93	1.63158	1.2807	0.616937	0	5.248	0	0	0	0	3	0
42	90	26.476	0.522345	110	80	90	0	0	7800	86	0	48	122	2.54167	1.79167	0.935868	0	5.146	0	0	0	2	1	0
42	108	33.6455	0.654545	122	70	87.3333	0	0	11100	492	1	46	136	2.95652	10.6957	7.00079	0	5.554	0	0	0	2	2	0
34	74.5	19.5334	0.429395	138	74	95.3333	0	0	5500	67	0	88	93	1.05682	0.761364	0.326926	0	5.35	0	0	0	2	2	0
47	78.5	22.0782	0.487275	138	84	102	0	0	5100	87	0	65	159	2.44615	1.33846	0.652199	0	5.35	0	0	0	1	1	0
51	81.5	22.9728	0.473012	116	78	90.6667	0	0	5400	121	0	74	98	1.32432	1.63514	0.773439	0	4.84	0	0	0	0	2	1
35	93.5	27.4748	0.558876	138	86	103.333	0	0	5200	102	0	53	125	2.35849	1.92453	1.07557	1	5.044	0	0	0	0	2	0
57	79	20.8637	0.475045	126	74	91.3333	0	0	7700	142	0	41	108	2.63415	3.46341	1.64528	0	5.452	0	0	0	1	2	1
33	82.5	22.4147	0.464527	128	80	96	0	0	6200	267	1	32	134	4.1875	8.34375	3.8759	0	5.35	0	0	0	0	1	0
47	77.5	21.708	0.469697	146	86	106	0	1	7500	110	0	85	85	1	1.29412	0.607843	0	5.248	0	0	0	1	2	0
59	85	23.3208	0.527295	110	80	90	0	0	4200	170	1	53	129	2.43396	3.20755	1.69132	0	5.35	0	0	0	1	3	0
40	82.5	24.0111	0.467422	110	80	90	0	0	5400	172	1	51	69	1.35294	3.37255	1.5764	0	5.452	0	0	0	1	1	1
44	80	22.5659	0.448179	146	90	108.667	1	1	6300	90	0	76	125	1.64474	1.18421	0.530739	0	5.146	0	0	0	0	1	0
35	79	22.6265	0.467179	122	70	87.3333	0	0	6600	93	0	38	96	2.52632	2.44737	1.14336	0	5.248	0	0	0	2	1	0
60	91	26.613	0.547204	164	86	112	1	1	7300	422	1	43	163	3.7907	9.81395	5.37023	0	8.206	1	1	1	0	1	0
44	80	22.7339	0.474215	120	60	80	0	0	5400	96	0	69	142	2.05797	1.3913	0.659777	0	4.942	0	0	0	1	2	0
50	89.5	24.9561	0.535928	146	76	99.3333	0	1	7900	59	0	77	157	2.03896	0.766234	0.410646	0	5.146	0	0	0	2	1	0
58	84.5	24.998	0.507508	122	80	94	0	0	6900	93	0	74	112	1.51351	1.25676	0.637813	0	5.86	1	1	0	0	1	0
43	73	19.2453	0.454263	100	62	74.6667	0	0	5000	79	0	51	105	2.05882	1.54902	0.703662	0	5.248	0	0	0	0	2	0
45	65.5	18.8277	0.380814	110	68	82	0	0	3300	69	0	77	123	1.5974	0.896104	0.341249	0	4.942	0	0	0	0	3	1
53	93.5	29.7312	0.530948	146	90	108.667	1	1	6800	206	1	42	147	3.5	4.90476	2.60418	1	5.86	0	0	1	0	2	0
52	73.5	19.2566	0.423875	102	70	80.6667	0	0	3900	59	0	60	115	1.91667	0.983333	0.416811	0	5.248	0	0	0	0	2	1
58	72	22.3224	0.443623	114	70	84.6667	0	0	5200	54	0	57	81	1.42105	0.947368	0.420274	0	5.248	0	0	0	0	3	0
40	81	22.7466	0.482143	116	74	88	0	0	6200	61	0	62	117	1.8871	0.983871	0.474366	0	5.248	0	0	0	0	1	0
43	70	18.7574	0.413712	130	76	94	0	0	8200	84	0	47	88	1.87234	1.78723	0.739399	0	5.044	0	0	0	2	1	0
49	89	24.7073	0.529132	120	74	89.3333	0	0	4800	100	0	88	114	1.29545	1.13636	0.601286	0	5.35	0	0	0	1	2	0
41	83	22.3392	0.466554	108	70	82.6667	0	0	4300	54	0	76	92	1.21053	0.710526	0.331499	0	4.942	0	0	0	1	1	0
53	88	25.215	0.518257	136	82	100	1	1	6800	137	0	78	69	0.884615	1.75641	0.910272	1	5.044	0	0	1	0	1	1
58	74.5	20.8078	0.449337	142	90	107.333	0	1	5500	92	0	76	110	1.44737	1.21053	0.543934	0	5.248	0	0	0	0	1	0
38	84	25.4893	0.497041	144	106	118.667	0	1	11000	97	0	52	117	2.25	1.86538	0.927173	0	5.452	0	0	0	1	3	0
48	85	21.7172	0.489068	130	88	102	0	0	9200	93	0	55	199	3.61818	1.69091	0.826969	0	5.248	0	0	0	0	3	0
59	109.5	31.8661	0.680124	126	78	94	1	1	7000	168	1	42	134	3.19048	4	2.7205	0	10.858	1	1	1	0	3	0
57	84	22.9885	0.482759	130	88	102	0	0	6100	96	0	60	121	2.01667	1.6	0.772414	0	5.146	0	0	0	1	3	0
42	91	24.8545	0.540701	140	88	105.333	0	1	6100	85	0	67	86	1.28358	1.26866	0.685964	0	4.942	0	0	0	1	2	0
40	82.5	23.3635	0.485009	122	60	80.6667	0	0	5900	92	0	66	159	2.40909	1.39394	0.676073	0	5.35	0	0	0	0	3	0
58	80	23.6203	0.451977	132	82	98.6667	0	0	7300	81	0	58	112	1.93103	1.39655	0.63121	0	6.064	0	0	0	1	2	1
56	77.5	22.7088	0.468278	100	54	69.3333	0	0	6700	68	0	39	190	4.87179	1.74359	0.816485	0	5.452	0	0	0	1	2	0
38	94	27.6171	0.59949	170	98	122	0	1	7600	65	0	69	145	2.10145	0.942029	0.564737	0	5.35	0	0	0	1	2	0
59	86	24.318	0.490028	166	80	108.667	1	1	7800	132	0	68	133	1.95588	1.94118	0.951232	1	5.35	0	0	0	0	2	0
52	89	26.0845	0.526627	160	98	118.667	0	1	7900	280	1	48	148	3.08333	5.83333	3.07199	0	5.452	0	0	1	1	1	0
53	97	25.8764	0.568248	136	82	100	0	0	8100	50	0	72	132	1.83333	0.694444	0.394617	0	5.146	0	0	0	2	1	0
49	77.7	22.6823	0.448097	144	90	108	0	1	6800	63	0	63	95	1.50794	1	0.448097	0	5.044	0	0	0	0	2	1
38	97	25.5824	0.521225	120	86	97.3333	0	0	6200	90	0	41	115	2.80488	2.19512	1.14415	0	5.248	0	0	0	0	2	0
48	81	23.7145	0.485903	120	88	98.6667	0	0	5400	89	0	45	118	2.62222	1.97778	0.961008	0	5.044	0	0	0	1	1	0
40	70	20.9076	0.402299	140	92	108	0	1	7900	63	0	56	145	2.58929	1.125	0.452586	0	5.35	0	0	0	2	1	0
53	95	28.204	0.571257	166	80	108.667	1	1	5000	319	1	61	137	2.2459	5.22951	2.98739	1	6.268	0	0	1	0	1	0
50	74	20.7918	0.449302	126	80	95.3333	0	0	6400	96	0	57	127	2.22807	1.68421	0.756719	0	5.35	0	0	0	0	3	1
36	83	25.5873	0.52399	124	86	98.6667	0	0	7600	164	1	55	182	3.30909	2.98182	1.56244	0	5.35	0	0	0	1	1	0
61	72	22.3321	0.452261	112	64	80	0	0	5500	81	0	77	130	1.68831	1.05195	0.475755	0	5.146	0	0	0	0	1	0
58	84.5	23.4107	0.518405	148	92	110.667	1	1	5300	66	0	79	119	1.50633	0.835443	0.433098	0	5.146	0	0	0	0	1	0
41	82	23.8453	0.500916	120	76	90.6667	0	0	4900	488	1	57	203	3.5614	8.5614	4.28855	0	5.044	0	0	0	0	1	0
32	86	24.7173	0.487252	132	78	96	0	0	7500	80	0	53	158	2.98113	1.50943	0.735475	0	5.35	0	0	0	1	2	0
51	92	22.4636	0.506887	134	86	102	0	0	5300	67	0	60	77	1.28333	1.11667	0.566024	0	4.84	0	0	0	0	1	0
52	94	25.4196	0.582043	130	84	99.3333	0	0	12100	223	1	44	139	3.15909	5.06818	2.9499	0	5.656	0	0	0	1	1	0
60	77.5	22.6989	0.466306	100	62	74.6667	0	0	4800	80	0	78	114	1.46154	1.02564	0.478262	0	4.84	0	0	0	2	2	0
58	83.5	21.7854	0.484901	120	76	90.6667	0	0	7300	81	0	54	97	1.7963	1.5	0.727352	0	5.044	0	0	0	0	1	0
60	97.5	29.8963	0.592705	120	84	96	1	1	7300	97	0	76	108	1.42105	1.27632	0.756479	0	5.452	0	0	0	0	1	0
52	82	21.769	0.463277	124	74	90.6667	0	0	7600	115	0	73	100	1.36986	1.57534	0.72982	0	5.044	0	0	0	0	2	0
43	91	24.3136	0.514706	126	100	108.667	0	1	6600	38	0	80	95	1.1875	0.475	0.244485	0	5.248	0	0	0	0	1	0
42	81	22.6814	0.446035	126	74	91.3333	0	0	5500	64	0	79	89	1.12658	0.810127	0.361345	0	5.248	0	0	0	1	1	0
33	71.5	21.4982	0.427632	120	70	86.6667	0	0	5100	152	1	48	133	2.77083	3.16667	1.35417	0	5.248	0	0	0	1	1	0
60	86	22.2591	0.507974	150	98	115.333	1	1	5600	54	0	51	123	2.41176	1.05882	0.537855	0	5.35	0	0	0	0	1	0
35	104	33.7388	0.596672	130	92	104.667	0	1	6700	111	0	38	171	4.5	2.92105	1.74291	0	6.37	0	0	1	2	3	0
34	89	24.9216	0.51895	126	84	98	0	0	5900	268	1	44	123	2.79545	6.09091	3.16088	0	5.146	0	0	0	1	3	0
38	90	26.6518	0.556931	126	76	92.6667	0	0	7700	229	1	32	154	4.8125	7.15625	3.98554	0	5.248	0	0	0	1	3	0
63	87.5	25.6874	0.520833	150	102	118	0	1	7400	55	0	60	100	1.66667	0.916667	0.477431	0	5.044	0	0	0	2	1	0
60	79	22.8973	0.437673	158	90	112.667	0	1	4500	80	0	72	116	1.61111	1.11111	0.486303	1	5.146	0	0	0	0	1	1
50	96	27.4982	0.534819	154	82	106	0	1	6500	250	1	42	126	3	5.95238	3.18345	0	5.554	0	0	1	1	3	0
53	73.5	21.5432	0.430832	110	62	78	0	0	4500	44	0	88	81	0.920455	0.5	0.215416	0	5.044	0	0	0	1	1	1
45	71.2	20.4233	0.425075	119	70	86.3333	0	0	7600	42	0	78	97	1.24359	0.538462	0.228886	0	4.738	0	0	0	1	1	0
41	79	21.4583	0.457441	104	68	80	0	0	5700	262	1	58	118	2.03448	4.51724	2.06637	0	5.35	0	0	0	1	1	0
44	81	22.9544	0.503106	120	78	92	0	0	5000	59	0	89	148	1.66292	0.662921	0.333519	0	5.452	0	0	0	1	1	0
57	86	22.1104	0.509479	124	86	98.6667	0	0	7700	100	0	68	124	1.82353	1.47059	0.749233	0	6.472	0	0	0	2	1	0
52	93.1	27.45	0.579701	127	86	99.6667	0	0	4300	77	0	61	115	1.88525	1.2623	0.731754	0	5.656	0	0	0	0	3	0
61	80.5	22.291	0.507886	142	90	107.333	1	1	6100	99	0	48	144	3	2.0625	1.04752	0	6.166	0	0	0	0	2	0
45	98	30.6993	0.578171	138	106	116.667	0	1	6800	205	1	41	110	2.68293	5	2.89086	0	5.35	0	0	1	0	1	0
63	84	24.0815	0.503597	128	76	93.3333	0	0	3700	92	0	65	106	1.63077	1.41538	0.712784	0	5.35	0	0	0	0	2	0
61	93.5	26.1791	0.562237	153	82	105.667	1	1	10900	214	1	45	105	2.33333	4.75556	2.67375	1	6.88	0	1	1	1	2	1
52	92	27.8201	0.541176	146	93	110.667	0	1	6000	59	0	62	82	1.32258	0.951613	0.514991	0	5.656	0	0	0	2	1	0
36	85	23.1544	0.489914	132	80	97.3333	0	0	5100	96	0	48	96	2	2	0.979827	0	5.044	0	0	0	0	2	0
50	81	22.229	0.460751	134	82	99.3333	0	0	7100	119	0	52	107	2.05769	2.28846	1.05441	0	4.942	0	0	0	1	1	0
35	80.5	22.9639	0.472695	158	84	108.667	0	1	5400	71	0	116	88	0.758621	0.612069	0.289322	0	4.942	0	0	0	1	2	0
58	81	22.0865	0.464716	138	86	103.333	0	0	7500	42	0	85	81	0.952941	0.494118	0.229624	0	5.452	0	0	0	0	1	0
42	68.5	17.5	0.380556	112	60	77.3333	0	0	5800	56	0	60	61	1.01667	0.933333	0.355185	0	4.84	0	0	0	2	1	0
52	84.5	25.6113	0.52322	132	76	94.6667	1	1	7300	183	1	81	83	1.02469	2.25926	1.18209	0	5.656	0	0	1	1	1	0
36	77.5	19.7779	0.466867	100	60	73.3333	0	0	9800	140	0	53	121	2.28302	2.64151	1.23323	0	5.248	0	0	0	2	2	0
40	78.5	20.754	0.444256	108	70	82.6667	0	0	9600	846	1	27	82	3.03704	31.3333	13.92	0	5.35	0	0	0	1	1	0
57	87	22.3744	0.520958	132	80	97.3333	1	1	6600	113	0	76	43	0.565789	1.48684	0.774582	0	5.044	0	0	0	2	1	0
37	101	28.431	0.585507	152	96	114.667	0	1	10900	89	0	59	151	2.55932	1.50847	0.883223	0	5.248	0	0	0	1	1	0
39	96	28.2114	0.586439	124	64	84	0	0	9700	165	1	58	106	1.82759	2.84483	1.66832	0	5.35	0	0	0	2	3	0
38	102	33.8924	0.60355	130	69	89.3333	0	0	5100	327	1	45	172	3.82222	7.26667	4.3858	0	8.716	1	1	1	0	3	0
38	100	28.8678	0.574713	132	76	94.6667	0	0	6200	101	0	75	120	1.6	1.34667	0.773946	0	5.044	0	0	0	0	2	0
45	66	18.6366	0.392857	120	70	86.6667	0	0	6100	64	0	63	73	1.15873	1.01587	0.399093	0	5.146	0	0	0	1	1	0
57	69	15.4915	0.442308	136	90	105.333	1	1	5000	302	1	71	87	1.22535	4.25352	1.88137	0	5.146	0	0	0	2	1	0
51	78	22.2583	0.444952	114	74	87.3333	0	0	4900	28	0	79	86	1.08861	0.35443	0.157704	0	4.942	0	0	0	0	1	0
50	90	24.2215	0.529412	132	84	100	0	0	7200	157	1	61	106	1.7377	2.57377	1.36258	0	5.554	0	0	0	1	2	1
41	84.5	25.2015	0.485632	136	90	105.333	0	1	4900	72	0	50	139	2.78	1.44	0.69931	0	4.84	0	0	0	1	2	1
52	88	24.6257	0.534305	142	76	98	1	1	4700	50	0	74	132	1.78378	0.675676	0.361017	0	4.84	0	0	0	0	1	0
42	108	35.5588	0.638298	136	90	105.333	0	1	7300	159	1	35	117	3.34286	4.54286	2.8997	0	11.266	0	1	1	0	3	1
38	83	22.792	0.472934	114	72	86	0	0	5400	69	0	63	107	1.69841	1.09524	0.517976	0	5.044	0	0	0	1	1	0
47	69	21.2061	0.413669	118	74	88.6667	0	0	7000	45	0	94	84	0.893617	0.478723	0.198033	0	5.248	0	0	0	1	2	0
41	95	27.9239	0.558824	106	68	80.6667	0	0	8500	89	0	37	114	3.08108	2.40541	1.3442	0	5.248	0	0	0	1	2	0
57	82	21.4569	0.495768	124	78	93.3333	1	1	4800	252	1	78	68	0.871795	3.23077	1.60171	0	5.146	0	0	0	0	1	0
33	94.5	31.7418	0.546243	132	82	98.6667	0	0	5300	142	0	52	93	1.78846	2.73077	1.49166	0	5.044	0	0	0	1	3	0
42	84.5	23.2141	0.481481	122	72	88.6667	0	0	5500	301	1	69	73	1.05797	4.36232	2.10038	0	4.84	0	0	0	1	1	0
57	73	19.5334	0.435042	112	52	72	0	0	7500	89	0	60	119	1.98333	1.48333	0.645312	0	5.044	0	0	0	2	1	0
48	77.5	22.585	0.459668	124	70	88	0	0	10700	84	0	49	96	1.95918	1.71429	0.788002	0	5.962	0	0	0	1	2	0
59	94	28.4879	0.559191	138	88	104.667	0	0	5800	125	0	55	155	2.81818	2.27273	1.27089	0	5.758	0	0	0	2	2	1
31	86	24.6918	0.49711	128	80	96	0	0	9500	91	0	43	122	2.83721	2.11628	1.05202	0	5.248	0	0	0	1	1	0
38	76	20.8537	0.43553	100	74	82.6667	0	0	7900	99	0	50	125	2.5	1.98	0.86235	0	5.35	0	0	0	1	2	0
35	80	23.4147	0.438596	120	70	86.6667	0	0	5700	111	0	37	111	3	3	1.31579	0	5.146	0	0	0	1	2	0
52	78.5	21.2264	0.462309	124	68	86.6667	0	0	4500	84	0	74	103	1.39189	1.13514	0.524783	0	5.35	0	0	0	0	1	0
41	82.5	22.6692	0.483871	120	70	86.6667	0	0	9600	113	0	55	115	2.09091	2.05455	0.994135	0	5.248	0	0	0	2	1	0
57	101	30.8445	0.607702	144	88	106.667	1	1	6000	143	0	56	130	2.32143	2.55357	1.55181	1	6.064	0	0	1	0	1	0
47	79	19.6717	0.458503	102	70	80.6667	0	0	9900	61	0	56	127	2.26786	1.08929	0.49944	0	5.452	0	0	0	1	3	0
52	71.5	19.3176	0.421829	138	84	102	0	0	5500	60	0	49	87	1.77551	1.22449	0.516525	0	5.146	0	0	0	1	1	0
43	83	22.368	0.479215	130	72	91.3333	1	1	6100	153	1	46	138	3	3.32609	1.59391	0	5.35	0	0	0	1	1	0
55	69	19.5346	0.41047	102	70	80.6667	0	0	5000	49	0	109	86	0.788991	0.449541	0.184523	0	5.146	0	0	0	2	1	0
62	74.8	22.0558	0.458896	108	70	82.6667	1	1	5000	53	0	62	84	1.35484	0.854839	0.392282	0	5.554	0	0	0	0	1	0
42	77	22.7268	0.45082	122	80	94	0	0	8100	88	0	60	103	1.71667	1.46667	0.661202	0	4.84	0	0	0	2	1	0
30	84	25.462	0.521739	122	90	100.667	0	1	5700	128	0	54	130	2.40741	2.37037	1.23671	0	5.554	0	0	0	0	2	1
43	97	30.2429	0.550199	142	100	114	0	1	8100	63	0	46	120	2.6087	1.36957	0.753533	0	5.35	0	0	0	0	3	0
36	69	18.9222	0.384615	132	78	96	0	0	5200	60	0	84	69	0.821429	0.714286	0.274725	0	4.942	0	0	0	1	1	1
47	83	22.4972	0.486804	124	80	94.6667	0	0	11500	147	0	59	141	2.38983	2.49153	1.21288	0	5.452	0	0	0	1	1	0
45	86	22.1778	0.493685	120	80	93.3333	0	0	5900	69	0	58	182	3.13793	1.18966	0.587315	0	4.84	0	0	0	0	1	0
36	79.5	23.2603	0.504762	126	78	94	0	0	6200	87	0	50	92	1.84	1.74	0.878286	0	5.452	0	0	0	1	2	0
47	85	23.0932	0.514217	118	76	90	0	0	8600	30	0	69	99	1.43478	0.434783	0.223572	0	5.452	0	0	0	0	1	0
58	82	22.0569	0.493085	110	70	83.3333	0	0	8400	161	1	42	112	2.66667	3.83333	1.89016	0	5.452	0	0	0	1	1	0
45	70	21.798	0.412736	148	86	106.667	0	1	5700	30	0	133	82	0.616541	0.225564	0.0930983	0	5.248	0	0	0	2	1	0
63	76.5	22.6082	0.463075	126	80	95.3333	1	1	6200	80	0	75	93	1.24	1.06667	0.493947	0	5.758	0	0	0	1	1	0
58	81	22.464	0.485612	124	86	98.6667	1	1	7200	122	0	41	87	2.12195	2.97561	1.44499	0	4.942	0	0	0	2	1	0
47	75	18.7128	0.432776	102	62	75.3333	0	0	11200	94	0	64	165	2.57812	1.46875	0.635639	0	5.35	0	0	0	1	3	0
36	80	21.7876	0.487805	122	86	98	0	0	14100	247	1	43	97	2.25581	5.74419	2.80204	0	5.656	0	0	0	1	2	1
48	92.5	27.6217	0.560606	162	100	120.667	0	1	7000	120	0	65	111	1.70769	1.84615	1.03497	0	5.656	0	0	0	1	1	0
44	76	21.2373	0.444444	116	70	85.3333	0	0	7400	101	0	98	64	0.653061	1.03061	0.45805	1	5.044	0	0	0	1	1	0
57	68	16.7573	0.397661	134	82	99.3333	0	0	4700	122	0	75	173	2.30667	1.62667	0.646862	0	5.248	0	0	0	0	1	0
40	96.5	29.7609	0.571006	140	92	108	0	1	5700	592	1	36	137	3.80556	16.4444	9.38988	0	10.45	1	1	1	1	2	0
35	73	19.2388	0.429412	134	94	107.333	0	1	10900	163	1	72	76	1.05556	2.26389	0.972141	0	4.84	0	0	0	1	1	0
40	89	24.9859	0.49832	126	80	95.3333	0	0	6000	108	0	37	141	3.81081	2.91892	1.45456	0	5.554	0	0	0	1	2	1
53	87	22.0721	0.519093	110	70	83.3333	0	0	10100	157	1	45	151	3.35556	3.48889	1.81106	0	5.554	0	0	0	1	2	0
35	92	26.5485	0.509978	125	67	86.3333	0	0	6400	196	1	64	143	2.23438	3.0625	1.56181	0	5.554	0	0	0	2	1	0
47	90.5	28.0116	0.550152	150	96	114	0	1	7300	63	0	80	148	1.85	0.7875	0.433245	0	5.35	0	0	0	0	2	0
39	79.5	22.1834	0.458478	112	72	85.3333	0	0	6400	92	0	58	101	1.74138	1.58621	0.72724	0	5.554	0	0	0	1	1	0
61	89	24.2351	0.539721	136	82	100	1	1	5000	49	0	60	60	1	0.816667	0.440772	0	6.88	1	1	1	0	1	1
59	83.5	23.6421	0.505142	112	82	92	1	1	5300	144	0	58	160	2.75862	2.48276	1.25415	1	5.656	0	0	1	0	1	0
55	88	23.3236	0.51312	120	76	90.6667	1	1	6400	106	0	50	114	2.28	2.12	1.08781	1	5.758	1	1	1	0	2	0
60	88.5	27.1815	0.558712	154	92	112.667	0	1	6500	54	0	76	86	1.13158	0.710526	0.39698	0	6.37	0	0	0	1	2	0
46	81	22.117	0.450501	154	110	124.667	0	1	6200	52	0	69	123	1.78261	0.753623	0.339508	0	4.942	0	0	0	1	1	0
38	66.5	19.6953	0.408477	114	70	84.6667	0	0	7400	120	0	44	92	2.09091	2.72727	1.11403	0	5.248	0	0	0	1	3	0
55	75	20.8287	0.455373	140	102	114.667	0	1	3900	159	1	57	38	0.666667	2.78947	1.27025	0	4.942	0	0	0	1	1	0
48	72	19.8262	0.440367	116	68	84	0	0	6400	309	1	45	81	1.8	6.86667	3.02385	0	5.146	0	0	0	1	1	0
42	87	24.2048	0.478548	108	68	81.3333	0	0	5900	148	0	45	120	2.66667	3.28889	1.57389	0	5.452	0	0	0	2	2	0
45	92	23.9553	0.516854	140	96	110.667	0	1	5000	89	0	75	127	1.69333	1.18667	0.613333	0	5.044	0	0	0	0	2	0
35	100.7	28.4197	0.548475	131	72	91.6667	1	1	7100	120	0	47	190	4.04255	2.55319	1.40036	0	5.554	0	0	0	0	1	0
56	76.5	21.6277	0.47164	118	64	82	0	0	8300	661	1	47	96	2.04255	14.0638	6.63306	0	5.35	0	0	0	0	1	0
49	92	27.7823	0.535506	134	86	102	0	0	5900	231	1	54	142	2.62963	4.27778	2.29078	0	5.758	0	0	0	0	1	0
43	82	23.0615	0.484347	136	76	96	0	0	5200	106	0	64	131	2.04688	1.65625	0.8022	0	5.146	0	0	0	0	1	0
35	70	19.6739	0.428922	112	60	77.3333	0	0	4100	91	0	52	117	2.25	1.75	0.750613	0	4.636	0	0	0	1	2	0
56	81	21.2244	0.475073	124	86	98.6667	0	0	5600	189	1	75	131	1.74667	2.52	1.19718	0	5.35	0	0	0	1	1	0
58	83	22.0564	0.48312	140	94	109.333	0	1	4800	104	0	52	117	2.25	2	0.96624	0	4.942	0	0	0	0	1	0
57	82	24.5771	0.501529	164	104	124	0	1	6100	87	0	96	80	0.833333	0.90625	0.454511	0	5.758	0	0	0	1	2	1
32	66	18.7373	0.405655	112	66	81.3333	0	0	5700	70	0	56	94	1.67857	1.25	0.507068	0	4.84	0	0	0	1	3	0
55	84.5	23.7419	0.529781	92	50	64	0	0	5700	110	0	50	125	2.5	2.2	1.16552	0	5.044	0	0	0	1	3	0
41	87	25.5517	0.495726	124	80	94.6667	0	0	3000	95	0	41	113	2.7561	2.31707	1.14863	0	5.044	0	0	0	0	2	1
51	89	23.7238	0.547019	136	90	105.333	1	1	4100	119	0	49	170	3.46939	2.42857	1.32847	0	4.942	0	0	0	0	2	0
61	85.5	22.0316	0.498542	132	86	101.333	0	0	6100	75	0	50	109	2.18	1.5	0.747813	0	9.736	0	1	0	0	1	0
40	81	24.7923	0.487658	138	96	110	0	1	4800	236	1	60	129	2.15	3.93333	1.91812	0	5.248	0	0	0	1	1	0
39	94.5	27.2403	0.56317	146	88	107.333	0	1	8800	342	1	44	204	4.63636	7.77273	4.37737	0	5.554	0	0	1	1	3	0
58	74	20.7421	0.458204	108	70	82.6667	0	0	6100	37	0	64	122	1.90625	0.578125	0.264899	0	5.248	0	0	0	1	1	0
47	84	23.2884	0.492669	92	64	73.3333	0	0	6800	119	0	59	183	3.10169	2.01695	0.993688	1	5.146	0	0	0	1	3	0
45	89	26.581	0.522914	104	62	76	0	0	11000	128	0	36	99	2.75	3.55556	1.85925	0	5.146	0	0	0	2	2	0
42	76	19.3502	0.424581	120	65	83.3333	0	0	10300	56	0	97	62	0.639175	0.57732	0.245119	0	5.146	0	0	0	2	1	0
44	88	23.9813	0.536585	104	60	74.6667	0	0	10100	149	0	49	154	3.14286	3.04082	1.63166	0	5.35	0	0	0	2	3	0
38	83	25.0153	0.490254	124	70	88	0	0	5100	51	0	58	114	1.96552	0.87931	0.431085	0	5.044	0	0	0	0	2	0
39	78.5	22.8666	0.434903	122	74	90	0	0	6500	61	0	58	122	2.10345	1.05172	0.457398	0	5.35	0	0	0	0	1	0
39	86.5	24.8282	0.505848	110	76	87.3333	0	0	5100	63	0	57	124	2.17544	1.10526	0.559095	0	5.248	0	0	0	0	2	0
41	84	23.0718	0.479179	120	86	97.3333	0	0	6400	188	1	43	132	3.06977	4.37209	2.09501	0	5.146	0	0	0	1	2	0
31	74	22.8575	0.442584	110	66	80.6667	0	0	5900	69	0	56	133	2.375	1.23214	0.545326	0	4.738	0	0	0	1	2	1
38	86.5	26.156	0.503492	116	82	93.3333	0	0	7300	92	0	61	167	2.7377	1.5082	0.759366	0	4.942	0	0	0	1	1	0
33	74.5	19.1478	0.454268	110	68	82	0	0	6800	110	0	63	157	2.49206	1.74603	0.793167	0	5.146	0	0	0	1	1	0
59	83.5	21.7094	0.473893	160	100	120	1	1	5400	217	1	57	152	2.66667	3.80702	1.80412	0	5.656	0	0	0	1	1	0
55	69.5	17.6456	0.417919	102	64	76.6667	0	0	3200	73	0	71	107	1.50704	1.02817	0.429692	0	4.84	0	0	0	1	1	0
38	75.5	19.8759	0.434908	106	74	84.6667	0	0	5600	116	0	43	87	2.02326	2.69767	1.17324	0	5.758	1	1	0	0	1	0
53	87.5	22.578	0.503452	122	76	91.3333	0	0	7800	150	1	81	110	1.35802	1.85185	0.932319	0	5.248	0	0	0	0	1	0
64	87.5	27.0899	0.555556	120	66	84	0	0	6600	52	0	60	89	1.48333	0.866667	0.481481	1	6.472	0	0	0	1	2	0
38	71	19.5757	0.403868	122	64	83.3333	0	0	3200	71	0	114	112	0.982456	0.622807	0.251532	0	5.452	0	0	0	0	2	0
41	79.6	26.6861	0.485958	114	65	81.3333	0	0	4100	52	0	93	109	1.17204	0.55914	0.271719	0	5.452	0	0	0	0	3	0
55	99	28.0748	0.586841	148	90	109.333	1	1	7000	65	0	37	126	3.40541	1.75676	1.03094	0	5.452	0	0	1	2	3	0
38	73	21.1061	0.427651	94	60	71.3333	0	0	5600	114	0	41	130	3.17073	2.78049	1.18908	0	5.146	0	0	0	1	2	0
36	99	27.8933	0.573913	106	70	82	0	0	5000	86	0	42	121	2.88095	2.04762	1.17516	0	5.248	0	0	0	0	3	0
47	84	23.0911	0.50694	128	86	100	0	0	6200	244	1	41	214	5.21951	5.95122	3.01691	0	5.554	0	0	0	1	2	0
59	69	19.0944	0.416918	104	68	80	0	0	5000	36	0	87	90	1.03448	0.413793	0.172518	0	5.758	0	0	0	1	1	0
62	77.5	19.8394	0.473716	154	84	107.333	0	1	6600	74	0	60	109	1.81667	1.23333	0.58425	0	5.35	0	0	0	0	1	0
44	93	27.3889	0.532951	134	84	100.667	0	0	7700	192	1	50	193	3.86	3.84	2.04653	0	5.452	0	0	0	0	1	0
41	80	21.9185	0.462428	137	82	100.333	0	0	6320	846	1	36	65	1.80556	23.5	10.8671	0	5.35	0	0	0	0	1	0
39	78	23.5467	0.464839	124	64	84	0	0	7800	296	1	33	124	3.75758	8.9697	4.16947	0	5.146	0	0	0	1	2	0
60	68	17.531	0.408408	130	80	96.6667	0	0	4500	75	0	64	79	1.23438	1.17188	0.478604	0	5.248	0	0	0	0	2	0
48	84	21.9161	0.469012	126	74	91.3333	0	0	4900	81	0	53	108	2.03774	1.5283	0.716792	0	5.248	0	0	0	0	1	0
47	80.5	24.5747	0.5	120	70	86.6667	1	1	5400	117	0	65	87	1.33846	1.8	0.9	0	5.044	0	0	0	0	1	0
53	79.5	20.0317	0.458213	130	78	95.3333	0	0	5100	142	0	68	155	2.27941	2.08824	0.956857	0	5.248	0	0	0	0	1	0
38	71	18.7344	0.409931	120	78	92	0	0	4300	243	1	47	117	2.48936	5.17021	2.11943	0	5.146	0	0	0	0	1	0
30	81	23.2625	0.472028	110	70	83.3333	0	0	7200	228	1	40	112	2.8	5.7	2.69056	0	5.044	0	0	0	1	1	0
35	69.7	19.3807	0.414881	106	54	71.3333	0	0	7000	74	0	56	124	2.21429	1.32143	0.548236	0	4.942	0	0	0	2	3	0
65	89	24.151	0.512968	140	84	102.667	0	1	7600	171	1	64	128	2	2.67188	1.37059	0	5.962	0	0	1	0	1	0
38	79	20.4082	0.451429	132	70	90.6667	0	0	6300	58	0	66	96	1.45455	0.878788	0.39671	0	4.738	0	0	0	0	2	0
58	79.5	22.0031	0.455587	114	60	78	0	0	9200	71	0	66	93	1.40909	1.07576	0.490102	0	5.656	0	0	0	2	1	1
44	79	25.2428	0.4694	124	84	97.3333	0	0	6500	261	1	45	118	2.62222	5.8	2.72252	0	5.044	0	0	0	0	3	1
51	83	25.9356	0.526316	134	88	103.333	0	0	8000	97	0	61	143	2.34426	1.59016	0.836928	0	6.268	0	0	0	2	1	0
37	84.5	23.532	0.486471	118	64	82	0	0	7000	112	0	61	58	0.95082	1.83607	0.893193	0	5.146	0	0	0	1	3	1
34	79.5	22.6893	0.458213	106	70	82	0	0	7400	177	1	57	144	2.52632	3.10526	1.42287	0	5.452	0	0	0	1	1	0
43	96.9	31.6706	0.5761	129	76	93.6667	0	0	7200	95	0	58	165	2.84483	1.63793	0.943612	0	5.758	0	0	0	2	3	0
48	84	27.4509	0.504505	140	88	105.333	1	1	8000	169	1	48	101	2.10417	3.52083	1.77628	0	5.146	0	0	1	1	1	0
48	87	26.7923	0.520335	100	60	73.3333	0	0	12500	84	0	41	143	3.4878	2.04878	1.06605	0	5.656	0	0	0	2	1	1
49	83	23.6324	0.494048	118	80	92.6667	0	0	7100	232	1	48	138	2.875	4.83333	2.3879	0	5.656	0	0	0	0	3	0
38	86	23.0815	0.476454	118	72	87.3333	0	0	7000	156	1	45	124	2.75556	3.46667	1.65171	0	5.248	0	0	0	0	3	0
45	74.5	21.232	0.439528	134	72	92.6667	0	0	4200	67	0	92	112	1.21739	0.728261	0.320091	0	5.35	0	0	0	1	1	0
47	72	23.1617	0.437956	132	74	93.3333	0	0	9500	229	1	44	155	3.52273	5.20455	2.27936	0	5.758	0	0	0	1	2	0
33	69.5	18.2857	0.397143	130	80	96.6667	0	0	7000	84	0	58	96	1.65517	1.44828	0.575172	0	5.044	0	0	0	1	1	0
61	86.5	24.5422	0.538605	152	88	109.333	1	1	5900	94	0	45	147	3.26667	2.08889	1.12509	0	5.758	1	1	1	0	2	1
35	76.5	25.2196	0.436395	108	66	80	0	0	6700	155	1	51	99	1.94118	3.03922	1.3263	0	5.248	0	0	0	2	1	1
39	89	28.1785	0.527877	120	82	94.6667	0	0	7000	203	1	57	137	2.40351	3.5614	1.87998	0	5.146	0	0	0	1	1	0
37	81	20.2888	0.454291	114	74	87.3333	0	0	4300	185	1	36	122	3.38889	5.13889	2.33455	0	5.248	0	0	0	2	1	0
42	86	24.112	0.46663	114	80	91.3333	0	0	3700	127	0	74	98	1.32432	1.71622	0.800839	0	5.146	0	0	0	1	1	0
55	85.5	25.3873	0.523576	136	80	98.6667	0	0	6600	85	0	38	114	3	2.23684	1.17116	0	6.676	0	1	1	1	3	0
34	93.5	26.1277	0.546784	106	70	82	0	0	9100	59	0	74	123	1.66216	0.797297	0.435949	0	5.044	0	0	0	1	1	0
41	80	21.9959	0.464306	108	68	81.3333	0	0	9200	101	0	60	171	2.85	1.68333	0.781583	0	5.248	0	0	0	1	2	0
50	87.5	22.0526	0.498292	114	80	91.3333	0	0	6000	127	0	43	169	3.93023	2.95349	1.4717	0	5.656	0	0	0	0	2	0
49	81.5	23.4936	0.482249	128	80	96	0	0	4600	195	1	50	173	3.46	3.9	1.88077	0	5.35	0	0	0	0	1	0
39	79	22.227	0.484069	118	70	86	0	0	4000	57	0	51	140	2.7451	1.11765	0.541018	0	5.146	0	0	0	0	1	0
55	82	22.085	0.46697	164	92	116	1	1	5300	124	0	52	96	1.84615	2.38462	1.11354	0	4.942	0	0	0	0	1	0
49	84	23.3304	0.48951	122	80	94	0	0	6400	138	0	54	107	1.98148	2.55556	1.25097	0	5.35	0	0	0	0	2	0
42	82	21.1525	0.503067	120	80	93.3333	0	0	5800	88	0	64	155	2.42188	1.375	0.691718	1	5.554	0	0	0	0	2	0
33	86	24.8902	0.488636	152	100	117.333	0	1	5900	327	1	39	97	2.48718	8.38462	4.09703	0	5.146	0	0	0	0	3	0
48	75	21.2045	0.460688	106	60	75.3333	0	0	6500	51	0	47	54	1.14894	1.08511	0.499895	0	4.84	0	0	0	1	2	0
36	103	29.0004	0.602339	134	88	103.333	1	1	7800	73	0	53	143	2.69811	1.37736	0.829637	0	5.248	0	0	0	1	3	0
54	104	29.8434	0.593946	116	76	89.3333	1	1	5900	156	1	49	189	3.85714	3.18367	1.89093	1	5.86	0	0	1	0	1	0
37	72	19.8036	0.432432	104	62	76	0	0	5800	60	0	49	82	1.67347	1.22449	0.529509	0	5.248	0	0	0	1	2	0
39	82.5	23.5628	0.489614	130	78	95.3333	0	0	8600	77	0	41	157	3.82927	1.87805	0.919519	0	5.452	0	0	0	2	3	1
43	85	23.2959	0.514839	128	86	100	0	0	4600	212	1	55	147	2.67273	3.85455	1.98447	1	5.146	0	0	0	0	3	0
55	83	24.8003	0.497602	130	78	95.3333	1	1	5700	46	0	57	102	1.78947	0.807018	0.401573	0	5.452	0	0	0	0	1	0
41	74	19.2231	0.428241	126	74	91.3333	0	0	8400	139	0	56	128	2.28571	2.48214	1.06295	0	5.248	0	0	0	1	1	0
47	64	17.1534	0.387879	104	70	81.3333	0	0	5100	99	0	70	103	1.47143	1.41429	0.548571	0	5.248	0	0	0	1	1	0
46	93.5	23.8773	0.551622	114	78	90	0	0	4300	74	0	49	107	2.18367	1.5102	0.833062	0	5.044	0	0	0	0	1	0
57	99.5	28.5602	0.579837	152	94	113.333	1	1	5600	127	0	53	153	2.88679	2.39623	1.38942	0	5.758	0	0	0	0	2	0
48	93.5	26.1678	0.499199	130	90	103.333	0	1	7800	174	1	46	144	3.13043	3.78261	1.88828	0	5.452	0	0	0	1	1	0
50	99	29.4416	0.575581	136	88	104	0	0	9300	165	1	60	123	2.05	2.75	1.58285	0	5.86	0	0	0	2	2	1
39	79	21.7009	0.459302	114	64	80.6667	0	0	4200	43	0	50	103	2.06	0.86	0.395	0	5.35	0	0	0	0	3	0
39	79	22.1027	0.47476	104	54	70.6667	0	0	7200	160	1	41	125	3.04878	3.90244	1.85272	0	5.044	0	0	0	1	2	0
38	71.3	19.454	0.422894	132	71	91.3333	0	0	11100	58	0	50	78	1.56	1.16	0.490558	0	5.044	0	0	0	1	2	0
44	101	29.1957	0.600833	142	92	108.667	1	1	8800	285	1	46	164	3.56522	6.19565	3.72255	0	8.41	1	1	1	2	1	0
48	80.5	22.3214	0.479167	155	101	119	0	1	6300	164	1	51	80	1.56863	3.21569	1.54085	0	5.35	0	0	0	1	1	1
45	73	20.5623	0.417381	114	76	88.6667	0	0	3400	35	0	85	83	0.976471	0.411765	0.171863	0	5.146	0	0	0	0	1	1
36	98	30.1939	0.572096	128	92	104	0	1	7800	78	0	44	149	3.38636	1.77273	1.01417	0	5.146	0	0	0	1	1	0
65	94.5	26.0776	0.570308	178	100	126	0	1	5100	187	1	50	82	1.64	3.74	2.13295	0	5.146	0	0	1	0	1	0
34	76	21.6852	0.470006	96	60	72	0	0	6400	1279	1	36	79	2.19444	35.5278	16.6983	1	5.044	0	0	0	2	2	0
41	74	21.6433	0.444444	110	72	84.6667	0	0	3800	116	0	63	139	2.20635	1.84127	0.818342	0	5.248	0	0	0	1	1	0
40	79	19.3632	0.445824	114	76	88.6667	0	0	8400	151	1	52	100	1.92308	2.90385	1.2946	0	5.146	0	0	0	2	1	0
59	75	20.9091	0.457875	102	66	78	0	0	16600	97	0	59	114	1.9322	1.64407	0.752778	0	5.146	0	0	0	2	1	0
40	75	21.5452	0.442478	114	82	92.6667	0	0	4600	141	0	67	110	1.64179	2.10448	0.931185	0	5.35	0	0	0	0	3	0
41	61	18.9607	0.381012	120	70	86.6667	0	0	12000	71	0	56	84	1.5	1.26786	0.483069	0	4.84	0	0	0	2	1	1
43	103	30.9155	0.602339	104	62	76	0	0	7300	242	1	34	122	3.58824	7.11765	4.28724	0	6.676	0	1	1	1	2	1
55	80	22.464	0.479616	132	76	94.6667	0	0	5000	294	1	67	96	1.43284	4.38806	2.10458	0	4.942	0	0	0	0	2	1
41	91	26.6501	0.534665	132	80	97.3333	0	0	7600	231	1	40	106	2.65	5.775	3.08769	0	5.554	0	0	0	1	2	0
54	78	24.892	0.497449	106	70	82	0	0	6700	82	0	61	153	2.5082	1.34426	0.668702	0	5.35	0	0	0	0	3	0
57	85	22.021	0.505351	130	76	94	0	0	6300	61	0	67	104	1.55224	0.910448	0.460095	0	5.248	0	0	0	0	1	0
61	93	27.3194	0.560917	110	72	84.6667	1	1	6100	71	0	66	71	1.07576	1.07576	0.60341	0	4.942	0	0	0	0	1	0
46	86	23.7508	0.480447	130	78	95.3333	0	0	11000	80	0	51	131	2.56863	1.56863	0.753642	0	5.248	0	0	0	1	3	0
38	97.2	29.6513	0.583784	127	75	92.3333	0	0	9400	179	1	45	176	3.91111	3.97778	2.32216	0	5.758	0	0	0	2	2	1
42	72	21.8191	0.441989	129	71	90.3333	0	0	3800	38	0	90	114	1.26667	0.422222	0.186618	0	5.044	0	0	0	0	1	1
37	91	25.1988	0.515581	120	70	86.6667	0	0	9000	209	1	46	166	3.6087	4.54348	2.34253	0	5.35	0	0	0	1	3	0
59	79	22.6507	0.457971	126	80	95.3333	0	0	5200	117	0	45	115	2.55556	2.6	1.19072	0	7.9	0	1	0	0	1	0
57	86	24.1531	0.491991	166	92	116.667	0	1	6500	218	1	62	112	1.80645	3.51613	1.7299	0	5.554	0	0	0	0	1	0
57	82.5	21.6174	0.477984	142	84	103.333	1	1	5000	310	1	42	99	2.35714	7.38095	3.52798	0	5.248	0	0	0	2	1	0
31	71	18.404	0.418385	116	62	80	0	0	5600	113	0	61	71	1.16393	1.85246	0.775042	0	5.248	0	0	0	0	3	0
61	76	20.6207	0.462006	100	56	70.6667	0	0	6900	145	0	33	76	2.30303	4.39394	2.03003	0	5.35	0	0	0	2	1	0
36	78	22.1977	0.463734	110	74	86	0	0	4600	125	0	62	159	2.56452	2.01613	0.934947	0	4.942	0	0	0	0	3	0
33	81	24.6945	0.462329	112	60	77.3333	0	0	6200	34	0	62	85	1.37097	0.548387	0.253535	0	5.146	0	0	0	1	3	0
56	86.7	25.0364	0.510902	144	93	110	0	1	7200	156	1	73	119	1.63014	2.13699	1.09179	0	5.86	0	0	1	1	1	0
54	99.5	27.0744	0.573487	138	88	104.667	0	0	6500	157	1	64	153	2.39062	2.45312	1.40684	0	6.064	0	0	0	0	1	0
57	79	25.7441	0.491905	152	98	116	1	1	5600	157	1	60	98	1.63333	2.61667	1.28715	0	5.35	0	0	0	0	1	0
48	80	22.023	0.473373	110	56	74	0	0	8800	373	1	32	114	3.5625	11.6562	5.51775	0	6.268	1	1	0	1	3	0
54	79.5	21.8558	0.490136	164	102	122.667	0	1	6100	112	0	78	65	0.833333	1.4359	0.703785	0	5.248	0	0	0	0	1	0
56	78	24.39	0.474164	124	80	94.6667	0	0	6200	94	0	59	183	3.10169	1.59322	0.755448	0	6.166	1	1	0	0	3	0
39	82	23.8212	0.493381	94	58	70	0	0	7400	252	1	46	181	3.93478	5.47826	2.70287	0	5.248	0	0	0	2	1	0
63	78	21.5328	0.443182	126	78	94	1	1	8700	92	0	44	126	2.86364	2.09091	0.926653	0	5.554	0	0	0	2	3	0
37	83.5	21.4453	0.468575	124	70	88	0	0	6900	69	0	48	93	1.9375	1.4375	0.673576	0	5.146	0	0	0	1	1	0
39	79	22.7592	0.451429	116	62	80	0	0	4100	77	0	68	133	1.95588	1.13235	0.511176	0	5.248	0	0	0	0	2	1
51	73.5	20.9616	0.439593	128	76	93.3333	0	0	10800	287	1	58	74	1.27586	4.94828	2.17523	0	5.044	0	0	0	2	1	1
38	88	28.925	0.499716	102	76	84.6667	0	0	4800	51	0	63	104	1.65079	0.809524	0.404532	0	5.248	0	0	0	0	3	1
54	96	26.1458	0.556522	146	86	106	0	1	9600	122	0	45	126	2.8	2.71111	1.50879	0	6.064	0	0	0	2	1	0
48	89	25.3367	0.497763	130	84	99.3333	0	0	6900	117	0	49	114	2.32653	2.38776	1.18854	0	5.248	0	0	0	1	2	0
56	78	22.8062	0.468187	118	80	92.6667	0	0	6800	171	1	38	140	3.68421	4.5	2.10684	0	6.064	0	0	0	2	3	0
38	78	21.1656	0.451389	120	76	90.6667	0	0	6600	131	0	51	122	2.39216	2.56863	1.15945	0	5.248	0	0	0	2	1	0
34	87.5	24.3506	0.496595	124	86	98.6667	0	0	9200	61	0	62	113	1.82258	0.983871	0.488585	0	5.554	0	0	0	1	2	0
37	91	23.9657	0.52907	124	80	94.6667	0	0	6600	108	0	56	151	2.69643	1.92857	1.02035	0	5.452	0	0	0	1	2	0
54	87	25.7758	0.52127	122	78	92.6667	0	0	4700	94	0	51	157	3.07843	1.84314	0.960773	0	5.35	0	0	0	0	1	0
51	91	25.3204	0.516166	152	90	110.667	0	1	7100	95	0	41	133	3.2439	2.31707	1.19599	0	5.962	0	0	0	1	2	0
57	81.5	23.9813	0.496951	162	96	118	0	1	11600	99	0	72	68	0.944444	1.375	0.683308	0	11.164	0	1	0	1	1	1
62	88.5	23.6652	0.52994	124	70	88	0	0	10100	247	1	42	151	3.59524	5.88095	3.11655	0	5.758	0	0	0	1	1	0
46	89	23.4926	0.502825	110	70	83.3333	0	0	6900	121	0	63	158	2.50794	1.92063	0.965743	0	5.35	0	0	0	0	2	0
60	90	24.9847	0.525088	116	78	90.6667	0	0	7800	58	0	52	103	1.98077	1.11538	0.585675	0	5.248	0	0	0	0	1	1
57	81	19.487	0.482143	122	74	90	0	0	6000	33	0	76	83	1.09211	0.434211	0.209352	0	4.84	0	0	0	1	1	0
40	75	18.4891	0.433276	114	80	91.3333	0	0	4800	49	0	51	59	1.15686	0.960784	0.416284	0	5.452	0	0	0	1	1	0
51	84	21.0041	0.483871	132	78	96	0	0	6700	122	0	61	120	1.96721	2	0.967742	0	5.146	0	0	0	0	1	0
36	90	28.4525	0.535396	130	84	99.3333	0	0	9600	149	0	44	140	3.18182	3.38636	1.81304	0	5.248	0	0	0	0	3	0
42	83	23.6829	0.512979	130	80	96.6667	0	0	8500	240	1	48	174	3.625	5	2.56489	0	6.88	1	1	1	1	1	0
44	79.8	22.8235	0.478417	128	84	98.6667	0	0	8500	95	0	55	95	1.72727	1.72727	0.826357	0	5.86	0	0	0	2	3	0
51	88.5	24.4605	0.501416	104	70	81.3333	0	0	5500	69	0	51	138	2.70588	1.35294	0.678387	0	5.044	0	0	0	1	3	0
42	79.8	23.0632	0.481303	118	75	89.3333	0	0	10100	167	1	60	131	2.18333	2.78333	1.33963	0	5.758	0	0	0	0	2	1
42	64.5	18.6011	0.396192	102	60	74	0	0	6500	160	1	71	83	1.16901	2.25352	0.892826	0	5.044	0	0	0	2	1	0
57	90	23.251	0.538278	116	74	88	0	0	6700	63	0	50	130	2.6	1.26	0.67823	1	5.656	0	0	0	0	2	0
43	78.5	26.1617	0.468657	130	78	95.3333	0	0	4800	85	0	58	190	3.27586	1.46552	0.686824	0	5.35	0	0	0	2	2	0
40	71	20.4195	0.401357	134	84	100.667	0	0	4900	48	0	74	112	1.51351	0.648649	0.260339	0	5.044	0	0	0	1	1	0
42	96	28.2514	0.56042	152	102	118.667	1	1	5300	103	0	67	97	1.44776	1.53731	0.861542	0	5.35	0	0	0	0	1	0
56	76	19.5028	0.448907	94	70	78	0	0	9800	146	0	50	134	2.68	2.92	1.31081	0	5.35	0	0	0	1	3	0
57	122	38.6681	0.729665	160	100	120	1	1	6200	112	0	46	115	2.5	2.43478	1.77658	1	6.982	1	1	1	1	3	0
50	103	28.7858	0.557661	126	88	100.667	1	1	7600	168	1	36	129	3.58333	4.66667	2.60242	0	5.758	0	0	1	0	2	1
40	87.5	24.9792	0.492958	116	70	85.3333	0	0	5000	63	0	44	131	2.97727	1.43182	0.705826	0	5.044	0	0	0	1	2	0
56	86	23.366	0.519637	132	84	100	1	1	7500	118	0	35	174	4.97143	3.37143	1.75192	0	5.758	0	0	1	0	3	0
36	70	18.2375	0.390843	104	60	74.6667	0	0	4300	93	0	51	94	1.84314	1.82353	0.712714	0	5.554	0	0	0	1	2	0
50	79	19.9708	0.469679	132	92	105.333	0	1	6400	113	0	50	106	2.12	2.26	1.06147	0	5.044	0	0	0	1	1	0
40	70	20.3147	0.404624	96	54	68	0	0	4300	43	0	75	139	1.85333	0.573333	0.231985	0	5.554	0	0	0	0	2	0
46	90	25.1125	0.511654	168	100	122.667	0	1	8900	91	0	44	153	3.47727	2.06818	1.05819	0	9.022	1	1	1	2	1	0
60	85	25.6245	0.525665	138	98	111.333	1	1	5800	126	0	64	152	2.375	1.96875	1.0349	0	5.758	0	0	0	1	1	0
58	84.5	22.3375	0.481481	104	60	74.6667	0	0	6100	157	1	51	72	1.41176	3.07843	1.48221	0	4.84	0	0	0	0	3	0
40	86	23.0301	0.502336	116	70	85.3333	0	0	7400	103	0	58	113	1.94828	1.77586	0.89208	0	5.554	0	0	0	0	3	0
50	78	21.9582	0.46875	136	80	98.6667	0	0	7900	76	0	70	107	1.52857	1.08571	0.508929	0	5.146	0	0	0	1	1	0
56	68	18.8698	0.407674	110	70	83.3333	0	0	3800	74	0	83	128	1.54217	0.891566	0.363468	1	5.452	0	0	0	0	2	0
49	99	29.5147	0.580645	140	100	113.333	0	1	11900	147	0	36	183	5.08333	4.08333	2.37097	0	6.88	0	1	1	2	1	0
58	79	21.5971	0.488861	172	90	117.333	0	1	5100	54	0	67	92	1.37313	0.80597	0.394008	0	5.35	0	0	0	1	1	0
52	79	22.4523	0.445824	150	78	102	0	1	6400	75	0	63	133	2.11111	1.19048	0.530743	0	6.676	0	1	0	0	1	0
57	71	19.0301	0.44292	104	70	81.3333	0	0	6600	140	0	56	106	1.89286	2.5	1.1073	0	5.656	0	0	0	1	1	0
38	72.5	19.1436	0.427729	96	54	68	0	0	5700	58	0	54	112	2.07407	1.07407	0.459412	0	5.248	0	0	0	1	3	0
60	111	32.9908	0.645349	178	98	124.667	0	1	5400	245	1	51	148	2.90196	4.80392	3.10021	0	5.248	0	0	1	0	2	0
59	94	24.1096	0.570735	148	96	113.333	0	1	6000	60	0	65	72	1.10769	0.923077	0.526832	0	5.248	0	0	0	1	1	0
50	88	23.9232	0.50171	154	86	108.667	0	1	6900	189	1	81	221	2.7284	2.33333	1.17066	0	8.716	0	1	1	1	1	0
44	97	28.5494	0.538889	128	84	98.6667	0	0	6000	196	1	38	112	2.94737	5.15789	2.77953	0	5.452	0	0	0	0	3	0
45	71	19.0466	0.402723	130	70	90	0	0	3700	124	0	48	140	2.91667	2.58333	1.04037	0	5.656	0	0	0	1	3	0
31	87.5	23.8048	0.492958	116	64	81.3333	0	0	6700	319	1	36	149	4.13889	8.86111	4.36815	0	5.35	0	0	0	1	2	0
49	100	30.5495	0.587199	144	90	108	0	1	5800	54	0	47	132	2.80851	1.14894	0.674654	0	5.248	0	0	0	1	2	0
39	82.6	24.7608	0.46509	154	101	118.667	0	1	4500	131	0	51	139	2.72549	2.56863	1.19464	0	5.146	0	0	0	0	3	1
51	95.5	27.7177	0.555233	132	90	104	1	1	5900	182	1	54	118	2.18519	3.37037	1.87134	0	5.248	0	0	1	2	1	0
47	81	23.387	0.466859	140	90	106.667	0	1	7200	55	0	87	146	1.67816	0.632184	0.295141	0	4.942	0	0	0	0	1	0
36	77	21.2061	0.461631	96	60	72	0	0	5200	46	0	64	76	1.1875	0.71875	0.331797	0	4.636	0	0	0	1	1	1
61	73.5	19.9577	0.428571	106	72	83.3333	0	0	4100	71	0	62	80	1.29032	1.14516	0.490783	0	5.35	0	0	0	0	1	0
58	69	19.1485	0.40493	100	70	80	0	0	5200	51	0	67	105	1.56716	0.761194	0.30823	0	5.146	0	0	0	1	1	0
57	91.5	22.0232	0.54889	110	72	84.6667	0	0	7300	129	0	42	123	2.92857	3.07143	1.68588	0	5.758	0	0	0	2	1	0
49	99	28.4364	0.570605	126	80	95.3333	0	0	9600	347	1	49	111	2.26531	7.08163	4.04082	0	5.554	0	0	0	0	1	0
43	82	23.6332	0.482353	120	86	97.3333	0	0	7330	136	0	47	174	3.70213	2.89362	1.39574	0	5.554	0	0	0	1	3	0
46	81	22.1853	0.464716	104	66	78.6667	0	0	5300	123	0	53	162	3.0566	2.32075	1.07849	0	5.146	0	0	0	1	2	0
49	94.5	24.6156	0.55102	134	86	102	1	1	5300	94	0	61	125	2.04918	1.54098	0.849113	1	5.044	0	0	1	0	1	0
34	69.5	18.7745	0.397825	126	78	94	0	0	6100	88	0	53	81	1.5283	1.66038	0.660539	0	5.044	0	0	0	1	1	0
52	81.5	23.3089	0.471644	104	70	81.3333	0	0	5200	76	0	63	158	2.50794	1.20635	0.568967	0	5.248	0	0	0	0	2	1
65	79.5	18.4563	0.455587	134	74	94	1	1	7000	203	1	72	98	1.36111	2.81944	1.2845	0	5.554	0	0	0	1	1	0
45	87.5	23.4425	0.483425	116	76	89.3333	0	0	6700	122	0	42	132	3.14286	2.90476	1.40424	0	6.268	0	0	0	2	2	0
55	77	19.8489	0.44586	148	96	113.333	0	1	5500	51	0	76	161	2.11842	0.671053	0.299195	0	5.146	0	0	0	0	1	0
60	84.5	23.1665	0.519042	128	88	101.333	0	0	6500	103	0	65	155	2.38462	1.58462	0.822482	0	5.044	0	0	0	0	2	0
45	120.5	37.1712	0.670935	146	96	112.667	0	1	6300	248	1	41	136	3.31707	6.04878	4.05834	0	5.758	0	0	1	0	2	0
42	75.5	18.7238	0.418979	120	72	88	0	0	6800	105	0	59	89	1.50847	1.77966	0.74564	0	5.248	0	0	0	1	1	0
42	76	21.7216	0.467117	114	70	84.6667	0	0	4600	62	0	51	124	2.43137	1.21569	0.567868	0	5.248	0	0	0	1	1	0
54	71	20.4991	0.433455	134	70	91.3333	0	0	5700	51	0	66	105	1.59091	0.772727	0.334943	0	4.636	0	0	0	2	2	0
54	92	26.3672	0.54991	146	74	98	0	1	6100	76	0	55	92	1.67273	1.38182	0.759876	0	4.942	0	0	0	1	2	0
59	91	26.4181	0.536873	134	76	95.3333	1	1	6900	136	0	40	123	3.075	3.4	1.82537	0	5.656	0	0	0	1	1	0
48	79	21.4607	0.461449	124	78	93.3333	0	0	7200	135	0	69	95	1.37681	1.95652	0.902834	0	5.248	0	0	0	1	2	1
52	93.8	27.2654	0.528153	109	70	83	0	0	6000	234	1	47	124	2.6383	4.97872	2.62953	0	5.554	0	0	0	1	3	0
43	87	22.196	0.509965	118	78	91.3333	0	0	4600	156	1	60	80	1.33333	2.6	1.32591	0	4.738	0	0	0	1	1	0
36	96.5	29.1855	0.540011	146	88	107.333	0	1	5900	502	1	42	86	2.04762	11.9524	6.45442	0	8.818	1	1	1	2	1	0
48	88.5	28.0557	0.514535	128	90	102.667	0	1	7900	120	0	38	108	2.84211	3.15789	1.62485	0	5.35	0	0	1	0	3	0
39	85	23.0556	0.472222	136	88	104	0	0	7100	149	0	50	112	2.24	2.98	1.40722	0	5.248	0	0	0	2	1	0
55	88	23.7232	0.532044	118	76	90	1	1	5100	200	1	64	100	1.5625	3.125	1.66264	0	5.452	0	0	1	1	2	0
53	73	18.0716	0.442424	110	64	79.3333	0	0	5500	70	0	83	58	0.698795	0.843373	0.373129	0	5.146	0	0	0	1	1	0
39	84.5	23.3824	0.484241	106	64	78	0	0	6900	188	1	42	110	2.61905	4.47619	2.16755	0	5.452	0	0	0	1	3	0
42	99	28.3561	0.546659	142	84	103.333	0	1	6200	109	0	48	147	3.0625	2.27083	1.24137	0	5.554	0	0	0	1	2	0
53	89	24.0635	0.499159	114	64	80.6667	0	0	6600	124	0	60	117	1.95	2.06667	1.03159	1	5.146	0	0	0	0	1	0
31	82.5	24.4558	0.45082	120	70	86.6667	0	0	5200	87	0	50	72	1.44	1.74	0.784426	0	4.942	0	0	0	1	1	0
54	79	20.6985	0.446833	124	80	94.6667	0	0	6600	94	0	55	118	2.14545	1.70909	0.763677	0	5.146	0	0	0	1	1	0
50	64	19.7863	0.401003	136	90	105.333	0	1	9100	125	0	53	142	2.67925	2.35849	0.945761	0	5.044	0	0	0	2	3	0
43	85.5	22.3021	0.47421	106	70	82	0	0	6800	66	0	65	91	1.4	1.01538	0.481505	0	5.35	0	0	0	1	2	0
52	84.5	23.0697	0.501484	124	68	86.6667	0	0	7100	76	0	92	104	1.13043	0.826087	0.414269	0	5.86	0	0	0	2	1	0
46	71.5	22.286	0.424584	112	70	84	0	0	6500	160	1	45	75	1.66667	3.55556	1.50963	0	4.636	0	0	0	1	1	0
64	87	24.3083	0.519403	100	60	73.3333	0	0	6300	48	0	49	98	2	0.979592	0.508803	0	7.186	1	1	0	1	1	0
64	82.5	21.9764	0.490779	128	88	101.333	0	0	4900	504	1	37	46	1.24324	13.6216	6.68521	0	5.146	0	0	0	0	1	1
45	78	21.4203	0.444698	130	80	96.6667	0	0	4900	58	0	58	80	1.37931	1	0.444698	0	5.146	0	0	0	0	2	0
39	81	23.1274	0.48503	122	80	94	0	0	4900	102	0	54	88	1.62963	1.88889	0.916168	0	5.35	0	0	0	1	3	0
60	85	23.2747	0.507463	126	86	99.3333	1	1	4100	168	1	46	101	2.19565	3.65217	1.85334	0	5.35	0	0	1	0	2	0
41	82.5	22.1628	0.474138	102	60	74	0	0	11000	147	0	38	105	2.76316	3.86842	1.83417	0	5.044	0	0	0	1	1	0
38	107	32.5253	0.588559	136	80	98.6667	0	0	8400	179	1	40	118	2.95	4.475	2.6338	0	4.84	0	0	0	0	1	0
45	66	18.3203	0.39403	120	80	93.3333	0	0	4100	42	0	106	76	0.716981	0.396226	0.156125	0	4.942	0	0	0	1	2	0
38	94	27.4278	0.527793	120	86	97.3333	0	0	8400	259	1	56	101	1.80357	4.625	2.44104	0	5.146	0	0	0	2	1	1
46	79.5	20.9926	0.464098	105	58	73.6667	0	0	7400	166	1	52	137	2.63462	3.19231	1.48154	0	5.248	0	0	0	2	3	0
49	92	25.272	0.533333	130	62	84.6667	0	0	5600	109	0	59	126	2.13559	1.84746	0.985311	1	5.248	0	0	0	0	2	0
56	79	21.1206	0.475904	124	80	94.6667	0	0	4500	135	0	53	113	2.13208	2.54717	1.21221	0	5.35	0	0	0	0	1	0
55	69	18.6412	0.405405	140	88	105.333	0	1	8000	73	0	64	137	2.14062	1.14062	0.462416	0	5.146	0	0	0	2	2	0
45	74	22.6004	0.434018	102	64	76.6667	0	0	6900	148	0	53	160	3.01887	2.79245	1.21197	0	5.248	0	0	0	1	2	0
56	84.5	22.9895	0.504478	144	94	110.667	1	1	5600	124	0	44	116	2.63636	2.81818	1.42171	0	4.738	0	0	0	0	2	0
50	87.5	24.9681	0.505196	104	64	77.3333	0	0	8600	83	0	38	150	3.94737	2.18421	1.10346	0	5.554	0	0	0	1	3	0
43	77	23.5112	0.46274	118	70	86	0	0	5600	29	0	56	105	1.875	0.517857	0.239633	0	5.758	0	0	0	0	2	0
55	70.5	18.9037	0.420644	130	78	95.3333	1	1	6500	84	0	51	116	2.27451	1.64706	0.692826	0	4.738	0	0	0	1	2	0
54	88.5	26.7396	0.5246	140	78	98.6667	0	1	9300	107	0	70	135	1.92857	1.52857	0.801888	0	5.35	0	0	0	1	2	0
41	80	24.2135	0.464576	104	60	74.6667	0	0	6500	74	0	42	118	2.80952	1.7619	0.818539	0	5.146	0	0	0	1	3	0
51	90	26.4182	0.517837	112	80	90.6667	0	0	6800	182	1	43	89	2.06977	4.23256	2.19177	0	5.35	0	0	0	0	3	1
60	81.5	22.3397	0.47633	138	86	103.333	0	0	7600	50	0	36	138	3.83333	1.38889	0.661569	0	5.452	0	0	0	2	3	0
49	87	24.8429	0.517549	118	70	86	0	0	4700	121	0	61	151	2.47541	1.98361	1.02661	0	4.942	0	0	0	2	1	0
50	80.5	21.4503	0.474646	122	74	90	0	0	6900	92	0	67	135	2.01493	1.37313	0.651753	0	5.248	0	0	0	2	1	0
52	94	25.6789	0.550029	146	74	98	1	1	6600	64	0	60	141	2.35	1.06667	0.586698	0	5.86	0	0	0	0	1	0
53	84.5	21.4145	0.490708	120	80	93.3333	0	0	8600	177	1	42	97	2.30952	4.21429	2.06799	0	5.452	0	0	0	1	2	0
60	77.5	21.3139	0.464628	144	90	108	0	1	4700	99	0	67	53	0.791045	1.47761	0.68654	0	5.452	0	0	0	0	1	0
57	87	22.8564	0.5	134	70	91.3333	0	0	5000	66	0	76	129	1.69737	0.868421	0.434211	0	5.452	0	0	0	0	2	0
36	87.5	24.639	0.5108	102	54	70	0	0	7100	109	0	63	149	2.36508	1.73016	0.883765	0	5.452	0	0	0	2	1	0
39	95	27.4551	0.556532	138	74	95.3333	1	1	6000	378	1	56	98	1.75	6.75	3.75659	0	5.044	0	0	1	1	1	0
53	78	22.494	0.450607	138	84	102	0	0	7200	223	1	47	111	2.3617	4.74468	2.13798	0	4.738	0	0	0	0	1	0
48	86	24.3767	0.499709	134	82	99.3333	0	0	6300	272	1	42	137	3.2619	6.47619	3.23621	0	7.594	1	1	0	0	1	1
57	71	19.1784	0.418879	116	62	80	0	0	6800	117	0	43	73	1.69767	2.72093	1.13974	0	5.35	0	0	0	2	3	0
51	93	26.363	0.55622	132	80	97.3333	0	0	6000	211	1	54	155	2.87037	3.90741	2.17338	0	5.962	0	0	0	1	1	1
46	78	21.4767	0.45614	122	76	91.3333	0	0	6600	121	0	51	127	2.4902	2.37255	1.08222	0	5.044	0	0	0	0	1	0
32	85.5	24.9185	0.488292	116	62	80	0	0	11300	170	1	48	118	2.45833	3.54167	1.72937	0	5.35	0	0	0	1	1	0
41	88.2	27.6306	0.510121	129	68	88.3333	0	0	5800	141	0	46	167	3.63043	3.06522	1.56363	0	5.146	0	0	0	1	3	1
51	86	23.7524	0.495677	124	78	93.3333	0	0	6100	198	1	52	115	2.21154	3.80769	1.88739	0	6.37	0	0	0	2	2	0
58	87	22.6176	0.525045	132	94	106.667	0	1	6200	130	0	72	125	1.73611	1.80556	0.947998	0	5.146	0	0	0	0	1	0
47	90.5	26.7144	0.516553	146	96	112.667	0	1	5200	101	0	35	136	3.88571	2.88571	1.49062	0	5.248	0	0	1	0	1	0
44	73	19.5244	0.432977	116	72	86.6667	0	0	6000	66	0	64	78	1.21875	1.03125	0.446508	0	5.146	0	0	0	0	2	0
39	71	20.588	0.38671	108	62	77.3333	0	0	5900	82	0	70	63	0.9	1.17143	0.453003	0	5.35	0	0	0	0	1	0
55	73	21.4948	0.426402	158	102	120.667	1	1	3900	67	0	92	144	1.56522	0.728261	0.310532	0	5.452	0	0	0	0	1	1
36	81	22.9854	0.47093	126	80	95.3333	0	0	5300	68	0	43	113	2.62791	1.5814	0.744727	0	5.656	0	0	0	1	3	1
39	82	21.8389	0.469914	122	76	91.3333	0	0	3700	59	0	87	113	1.29885	0.678161	0.318677	0	4.942	0	0	0	0	1	0
65	91.5	24.6683	0.565863	120	82	94.6667	1	1	6200	160	1	38	91	2.39474	4.21053	2.38258	0	4.942	0	0	1	0	1	0
36	78.5	23.9136	0.47432	126	89	101.333	0	0	5000	133	0	74	93	1.25676	1.7973	0.852494	0	4.942	0	0	0	2	1	0
54	74	20.4749	0.455665	146	90	108.667	0	1	5500	71	0	88	92	1.04545	0.806818	0.367639	0	5.248	0	0	0	0	1	0
36	68	20.8089	0.43956	120	76	90.6667	0	0	5400	104	0	51	153	3	2.03922	0.896359	0	5.044	0	0	0	1	2	0
41	85	25.6206	0.512048	138	70	92.6667	0	0	6300	148	0	50	165	3.3	2.96	1.51566	0	5.656	0	0	0	1	1	0
48	100	27.586	0.561167	172	108	129.333	0	1	7100	90	0	43	126	2.93023	2.09302	1.17454	0	5.35	0	0	0	1	1	0
41	97	25.3894	0.532967	114	70	84.6667	0	0	4900	153	1	38	91	2.39474	4.02632	2.14589	0	5.35	0	0	0	0	2	0
39	76	21.9056	0.459215	108	70	82.6667	0	0	10100	143	0	56	135	2.41071	2.55357	1.17264	0	5.248	0	0	0	1	1	0
53	81	22.913	0.473684	126	80	95.3333	1	1	12200	116	0	50	122	2.44	2.32	1.09895	0	5.146	0	0	0	2	1	0
34	80	24.2907	0.470588	112	70	84	0	0	4900	71	0	72	109	1.51389	0.986111	0.464052	0	5.146	0	0	0	1	1	0
51	69.5	18.8434	0.406433	112	70	84	0	0	6200	45	0	95	69	0.726316	0.473684	0.192521	0	7.288	1	1	0	0	1	0
38	68.5	17.9182	0.390982	130	72	91.3333	0	0	4800	57	0	64	121	1.89062	0.890625	0.348218	0	4.942	0	0	0	0	3	0
37	71	19.1516	0.40113	104	62	76	0	0	5100	72	0	63	116	1.84127	1.14286	0.458434	0	5.146	0	0	0	1	3	0
47	76.5	22.0018	0.463636	130	76	94	0	0	6800	106	0	49	182	3.71429	2.16327	1.00297	0	5.35	0	0	0	0	1	0
43	88.5	24.8384	0.516939	130	70	90	0	0	6900	157	1	68	150	2.20588	2.30882	1.19352	0	5.35	0	0	0	0	1	0
51	81	24.1838	0.490315	132	80	97.3333	0	0	5400	207	1	56	162	2.89286	3.69643	1.81241	0	5.35	0	0	0	0	2	0
64	99.5	31.7165	0.588061	152	78	102.667	0	1	5500	122	0	68	161	2.36765	1.79412	1.05505	0	6.268	0	0	0	1	2	0
47	104.5	29.8305	0.601959	158	106	123.333	1	1	5600	161	1	59	158	2.67797	2.72881	1.64263	0	5.146	0	0	1	0	1	0
30	88.5	26.6749	0.517544	120	74	89.3333	0	0	5700	187	1	54	96	1.77778	3.46296	1.79224	0	5.044	0	0	0	0	2	0
47	89	24.6655	0.503394	118	76	90	0	0	5800	217	1	43	126	2.93023	5.04651	2.54038	0	5.656	0	0	0	0	1	0
55	87	23.6859	0.501441	138	88	104.667	1	1	9300	141	0	55	134	2.43636	2.56364	1.28551	0	6.064	0	0	0	2	1	0
53	99	29.8983	0.583726	130	98	108.667	0	1	7400	253	1	54	166	3.07407	4.68519	2.73487	0	5.554	0	0	1	1	1	0
64	71.3	19.7186	0.449559	114	71	85.3333	0	0	6800	109	0	58	134	2.31034	1.87931	0.84486	0	6.166	0	0	0	0	1	0
47	81.5	21.0948	0.469741	120	76	90.6667	0	0	7100	105	0	41	120	2.92683	2.56098	1.20299	0	5.248	0	0	0	2	2	0
61	72.5	19.1832	0.434132	138	78	98	1	1	6000	37	0	77	85	1.1039	0.480519	0.208609	0	4.942	0	0	0	0	2	0
40	71	21.6176	0.407577	100	68	78.6667	0	0	6100	181	1	38	117	3.07895	4.76316	1.94136	0	4.942	0	0	0	1	1	0
47	75.5	22.33	0.448071	96	56	69.3333	0	0	7900	139	0	56	140	2.5	2.48214	1.11218	0	5.35	0	0	0	2	1	0
44	83	25.7719	0.524652	134	78	96.6667	0	0	8600	166	1	46	106	2.30435	3.6087	1.89331	0	5.758	1	1	1	0	2	1
45	76.5	22.2767	0.475746	138	88	104.667	0	0	4300	108	0	64	124	1.9375	1.6875	0.802822	0	5.248	0	0	0	0	3	0
43	93.5	24.6569	0.517146	140	94	109.333	0	1	6200	139	0	44	160	3.63636	3.15909	1.63371	0	5.248	0	0	0	2	1	0
53	80.5	22.1367	0.48494	122	64	83.3333	0	0	6600	91	0	51	151	2.96078	1.78431	0.865285	0	5.86	0	0	0	1	3	0
37	83	21.4818	0.456546	110	72	84.6667	0	0	10500	260	1	33	120	3.63636	7.87879	3.59703	0	5.554	0	0	0	1	2	0
46	93.5	24.8133	0.557876	114	70	84.6667	0	0	4900	678	1	31	109	3.51613	21.871	12.2013	0	5.452	0	0	0	1	1	0
37	71	20.1141	0.423628	112	78	89.3333	0	0	7900	54	0	92	91	0.98913	0.586957	0.248651	0	5.452	0	0	0	1	2	0
50	82.2	23.2727	0.484099	160	107	124.667	0	1	6000	168	1	47	102	2.17021	3.57447	1.7304	0	5.044	0	0	0	1	1	0
64	84.5	21.7128	0.505383	142	80	100.667	1	1	7300	99	0	57	105	1.84211	1.73684	0.87777	0	5.86	0	0	0	1	1	0
55	75	19.8142	0.451807	154	96	115.333	0	1	8200	436	1	49	71	1.44898	8.89796	4.02016	0	4.942	0	0	0	1	1	0
57	86.5	24.753	0.510024	134	78	96.6667	0	0	7700	77	0	61	121	1.98361	1.2623	0.6438	0	5.044	0	0	0	0	1	0
60	75	22.2927	0.471106	152	88	109.333	0	1	4100	52	0	65	143	2.2	0.8	0.376884	0	5.452	0	0	0	0	1	0
45	66	18.1744	0.400729	104	70	81.3333	0	0	5900	75	0	48	120	2.5	1.5625	0.626138	0	5.146	0	0	0	1	2	0
48	72.5	20.8559	0.421512	127	70	89	0	0	4400	142	0	92	63	0.684783	1.54348	0.650594	0	5.86	0	0	0	2	3	0
60	83	21.1037	0.472934	144	102	116	0	1	7200	138	0	56	128	2.28571	2.46429	1.16545	0	5.758	0	0	0	0	1	0
42	72.5	20.5744	0.443425	124	68	86.6667	0	0	8100	37	0	55	106	1.92727	0.672727	0.298304	0	4.942	0	0	0	1	2	0
42	90	25.1045	0.495868	130	80	96.6667	0	0	6400	68	0	49	149	3.04082	1.38776	0.688143	0	7.39	0	1	0	1	2	0
57	72	21.5248	0.432692	138	88	104.667	1	1	9700	128	0	70	102	1.45714	1.82857	0.791209	0	5.656	1	1	0	0	3	0
47	70	20.2609	0.44164	124	76	92	0	0	4700	51	0	95	108	1.13684	0.536842	0.237091	0	4.942	0	0	0	0	1	0
41	81.5	23.5371	0.48744	126	72	90	0	0	6400	184	1	44	163	3.70455	4.18182	2.03839	0	5.248	0	0	0	0	1	1
39	80	24.7776	0.473934	142	82	102	0	1	5400	299	1	45	158	3.51111	6.64444	3.14903	0	5.758	0	0	0	1	2	0
35	64	17.9207	0.410783	106	68	80.6667	0	0	7100	39	0	72	96	1.33333	0.541667	0.222507	0	5.35	0	0	0	1	2	0
58	80.5	21.9553	0.48494	140	82	101.333	0	1	5600	44	0	63	154	2.44444	0.698413	0.338688	0	5.758	0	0	0	1	1	0
52	89	27.2853	0.504249	142	94	110	0	1	8600	224	1	42	178	4.2381	5.33333	2.68933	0	5.86	0	0	1	1	2	0
39	78	19.805	0.444444	122	82	95.3333	0	0	8600	68	0	57	88	1.54386	1.19298	0.530214	0	4.738	0	0	0	1	2	0
62	74	18.5102	0.44713	142	82	102	0	1	4800	179	1	58	172	2.96552	3.08621	1.37994	0	5.146	0	0	0	0	1	0
34	97.5	27.2016	0.556825	126	70	88.6667	0	0	5300	71	0	51	103	2.01961	1.39216	0.775187	0	5.35	0	0	0	1	2	0
40	95.5	24.7965	0.54478	134	74	94	0	0	6300	103	0	57	122	2.14035	1.80702	0.984428	0	5.452	0	0	0	0	3	0
41	81.3	22.8502	0.530333	130	81	97.3333	0	0	7100	57	0	80	174	2.175	0.7125	0.377862	0	5.248	0	0	0	0	2	1
42	87	22.4754	0.50202	120	80	93.3333	0	0	6100	452	1	55	102	1.85455	8.21818	4.12569	0	5.146	0	0	0	0	1	0
48	87	24.2764	0.514184	106	68	80.6667	0	0	6800	70	0	40	151	3.775	1.75	0.899823	0	4.942	0	0	0	1	3	0
49	70	21.0543	0.41816	116	64	81.3333	0	0	7100	56	0	61	84	1.37705	0.918033	0.383885	0	5.554	0	0	0	2	2	0
50	81	20.3987	0.461276	146	90	108.667	0	1	4200	48	0	56	68	1.21429	0.857143	0.395379	0	5.656	0	0	0	1	1	0
57	77	22.8459	0.465538	204	108	140	1	1	9000	52	0	74	96	1.2973	0.702703	0.327135	0	5.146	0	0	0	1	2	0
54	83	23.3506	0.499398	122	74	90	0	0	5800	183	1	56	141	2.51786	3.26786	1.63196	0	5.554	0	0	0	1	1	0
62	88	25.1512	0.544892	124	82	96	0	0	7200	125	0	81	168	2.07407	1.54321	0.840882	0	5.452	0	0	0	2	2	0
40	93	24.5548	0.512679	110	62	78	0	0	4100	21	0	59	98	1.66102	0.355932	0.182479	0	5.248	0	0	0	1	1	0
56	88	25.4178	0.533333	120	76	90.6667	1	1	8000	85	0	47	131	2.78723	1.80851	0.964539	0	5.452	0	0	0	0	1	0
57	85	21.9203	0.493612	120	76	90.6667	0	0	5700	81	0	57	150	2.63158	1.42105	0.701449	0	5.554	0	0	0	1	1	0
44	89.5	27.526	0.537215	130	94	106	0	1	10300	120	0	58	95	1.63793	2.06897	1.11148	1	5.248	0	0	1	1	2	0
47	84	24.9561	0.502994	122	80	94	0	0	12100	108	0	40	161	4.025	2.7	1.35808	0	5.554	0	0	0	1	1	0
45	89	25.0566	0.516841	106	60	75.3333	0	0	5300	238	1	31	90	2.90323	7.67742	3.968	0	5.554	0	0	0	0	2	0
60	93	25.7308	0.545455	156	86	109.333	1	1	6600	104	0	49	93	1.89796	2.12245	1.1577	0	6.166	0	0	0	2	1	0
38	97	27.9683	0.560046	140	80	100	0	1	4800	54	0	50	161	3.22	1.08	0.60485	0	5.452	0	0	0	0	2	0
45	81	20.0949	0.463387	192	108	136	0	1	6600	61	0	73	109	1.49315	0.835616	0.387214	0	5.146	0	0	0	1	1	0
47	92	24.7822	0.530259	110	68	82	0	0	6200	158	1	50	176	3.52	3.16	1.67562	0	5.35	0	0	0	1	3	0
51	69.5	18.6243	0.44127	114	60	78	0	0	10400	91	0	81	84	1.03704	1.12346	0.495748	0	5.452	0	0	0	1	2	1
32	84	24.9528	0.46281	128	74	92	0	0	4700	45	0	69	88	1.27536	0.652174	0.301833	0	4.942	0	0	0	1	2	0
41	75	21.1568	0.447227	133	82	99	0	0	6190	127	0	72	113	1.56944	1.76389	0.788859	0	5.248	0	0	0	1	1	0
46	101	32.3689	0.58046	138	88	104.667	0	0	4900	284	1	42	107	2.54762	6.7619	3.92501	0	5.248	0	0	0	0	1	0
53	78	22.4878	0.443686	122	60	80.6667	0	0	7200	103	0	65	141	2.16923	1.58462	0.703072	0	5.758	0	0	0	1	2	0
41	79	21.4692	0.454023	108	70	82.6667	0	0	4100	34	0	73	78	1.06849	0.465753	0.211463	0	5.452	0	0	0	0	2	0
45	100	28.6364	0.570451	128	70	89.3333	0	0	7700	92	0	47	115	2.44681	1.95745	1.11663	0	5.35	0	0	0	2	1	0
55	100.5	30.3745	0.605422	150	96	114	1	1	8800	123	0	42	195	4.64286	2.92857	1.77302	1	10.858	1	1	1	1	3	0
37	61	18.6306	0.383648	100	66	77.3333	0	0	6000	46	0	94	112	1.19149	0.489362	0.187743	0	8.104	0	1	0	0	2	0
52	82	24.1204	0.469108	118	70	86	0	0	6600	80	0	40	86	2.15	2	0.938215	0	5.35	0	0	0	1	3	0
52	81.5	24.5775	0.501538	140	88	105.333	1	1	8900	155	1	39	135	3.46154	3.97436	1.99329	1	5.758	0	0	1	0	2	0
32	97	29.6397	0.54039	122	80	94	0	0	9200	210	1	42	72	1.71429	5	2.70195	0	5.248	0	0	0	1	2	0
49	84	22.1807	0.483314	116	82	93.3333	0	0	8500	151	1	60	177	2.95	2.51667	1.21634	0	5.656	0	0	0	1	2	0
62	73.5	17.7194	0.416431	156	94	114.667	0	1	5200	54	0	53	90	1.69811	1.01887	0.424288	0	5.656	0	0	0	0	2	0
65	81.5	23.0757	0.509694	124	78	93.3333	0	0	4900	81	0	82	135	1.64634	0.987805	0.503478	0	5.248	0	0	0	0	1	0
37	84	24.6643	0.477273	108	60	76	0	0	5700	28	0	70	126	1.8	0.4	0.190909	0	5.248	0	0	0	1	2	0
58	91	27.6132	0.562771	138	96	110	0	1	4700	127	0	60	126	2.1	2.11667	1.1912	0	5.758	0	0	0	0	1	0
53	92	26.09	0.541176	128	80	96	0	0	9400	55	0	77	114	1.48052	0.714286	0.386555	0	5.452	0	0	0	2	1	0
41	84	24.2031	0.502994	114	70	84.6667	0	0	6700	106	0	61	96	1.57377	1.7377	0.874055	0	5.146	0	0	0	1	1	1
56	73.5	18.9151	0.441176	130	70	90	1	1	6000	88	0	60	135	2.25	1.46667	0.647059	0	5.044	0	0	0	0	1	0
55	67.2	19.0821	0.403604	130	78	95.3333	0	0	8100	75	0	79	102	1.29114	0.949367	0.383168	0	5.248	0	0	0	1	2	0
39	72	20.8226	0.409091	124	70	88	0	0	5300	49	0	61	117	1.91803	0.803279	0.328614	0	5.35	0	0	0	1	2	0
37	78.5	18.9598	0.457993	136	84	101.333	0	0	5700	433	1	67	96	1.43284	6.46269	2.95987	0	4.432	0	0	0	1	1	0
56	70.7	19.6886	0.415882	148	119	128.667	0	1	3600	99	0	75	100	1.33333	1.32	0.548965	0	5.146	0	0	0	2	1	0
44	85	25.4937	0.491329	138	86	103.333	0	0	8900	79	0	33	117	3.54545	2.39394	1.17621	0	5.554	0	0	0	2	3	0
41	89.5	25.0744	0.504225	130	84	99.3333	0	0	4400	229	1	38	92	2.42105	6.02632	3.03862	0	4.942	0	0	0	0	1	0
52	82	20.5766	0.469376	114	60	78	0	0	10000	124	0	63	150	2.38095	1.96825	0.923851	0	5.248	0	0	0	2	1	0
51	86	22.6916	0.498262	140	88	105.333	0	1	9300	101	0	47	138	2.93617	2.14894	1.07073	0	5.35	0	0	0	2	3	0
49	100	31.6883	0.603865	136	88	104	0	0	7000	107	0	43	149	3.46512	2.48837	1.50264	0	5.146	0	0	0	0	3	0
57	87.5	23.5026	0.541796	156	92	113.333	1	1	8200	226	1	44	119	2.70455	5.13636	2.78286	1	6.064	0	0	1	1	1	0
39	97	26.7208	0.557471	132	84	100	0	0	8400	261	1	50	53	1.06	5.22	2.91	0	5.554	0	0	0	2	1	0
48	84	23.3766	0.472441	106	74	84.6667	0	0	5800	350	1	48	80	1.66667	7.29167	3.44488	0	5.554	0	0	0	0	1	1
39	86.5	22.4088	0.485955	130	80	96.6667	0	0	6500	100	0	63	103	1.63492	1.5873	0.771357	0	4.942	0	0	0	1	2	0
58	90	28.1083	0.54878	120	80	93.3333	0	0	4600	196	1	41	127	3.09756	4.78049	2.62344	0	5.044	0	0	0	1	2	0
41	81	22.5722	0.487952	118	78	91.3333	0	0	6200	127	0	38	136	3.57895	3.34211	1.63079	0	4.942	0	0	0	0	1	0
39	69	18.84	0.394963	100	60	73.3333	0	0	7600	49	0	59	80	1.35593	0.830508	0.32802	0	5.146	0	0	0	1	3	0
41	79.5	23.2814	0.483283	114	70	84.6667	0	0	7600	196	1	31	148	4.77419	6.32258	3.05559	0	5.452	0	0	0	2	3	0
44	89	25.8071	0.501126	130	94	106	1	1	5400	67	0	67	123	1.83582	1	0.501126	0	5.452	0	0	0	0	1	0
39	94	29.9314	0.572473	128	78	94.6667	0	0	8100	243	1	36	187	5.19444	6.75	3.86419	0	5.554	0	0	0	1	3	0
45	86.5	26.5589	0.536268	166	102	123.333	0	1	4000	80	0	82	118	1.43902	0.97561	0.523188	0	5.044	0	0	0	0	2	0
40	86	23.9284	0.490028	120	86	97.3333	0	0	7300	62	0	63	147	2.33333	0.984127	0.48225	0	5.248	0	0	0	2	1	0
40	75.5	21.6995	0.441005	120	78	92	0	0	4200	58	0	41	74	1.80488	1.41463	0.62386	0	5.044	0	0	0	1	1	0
62	72	19.0872	0.428062	128	84	98.6667	0	0	5300	72	0	77	121	1.57143	0.935065	0.400266	0	5.35	0	0	0	0	2	0
46	64	18.8219	0.39072	104	56	72	0	0	3600	97	0	55	85	1.54545	1.76364	0.689089	0	5.146	0	0	0	0	3	0
39	87.5	25.5425	0.504614	140	90	106.667	0	1	8100	666	1	61	249	4.08197	10.918	5.50939	0	5.452	0	0	1	0	1	0
47	75.5	22.5722	0.454819	102	60	74	0	0	6600	85	0	46	152	3.30435	1.84783	0.840427	1	5.452	0	0	0	0	2	0
44	93	28.3185	0.543224	130	78	95.3333	0	0	7100	200	1	46	153	3.32609	4.34783	2.36184	0	5.044	0	0	0	0	2	0
44	82.5	20.8833	0.498489	124	76	92	0	0	9500	96	0	44	121	2.75	2.18182	1.08761	0	4.942	0	0	0	1	1	0
41	104	32.2795	0.588235	152	90	110.667	0	1	11100	145	0	48	151	3.14583	3.02083	1.77696	0	9.43	0	1	1	2	2	0
46	83	23.5427	0.486233	134	86	102	0	0	8900	77	0	62	116	1.87097	1.24194	0.60387	0	6.064	0	0	0	1	1	0
39	92	25.7561	0.529344	114	68	83.3333	0	0	6400	86	0	52	149	2.86538	1.65385	0.875454	0	5.146	0	0	0	0	3	0
38	70	20.7637	0.405093	120	84	96	0	0	4400	71	0	65	152	2.33846	1.09231	0.442486	0	5.248	0	0	0	0	3	0
40	77.5	19.9432	0.450581	122	74	90	0	0	8800	321	1	47	101	2.14894	6.82979	3.07738	0	5.248	0	0	0	2	1	0
60	86.5	22.5118	0.493721	142	88	106	0	1	6700	149	0	62	114	1.83871	2.40323	1.18652	0	5.35	0	0	0	0	1	1
54	87.5	25.8201	0.532562	130	78	95.3333	0	0	11500	605	1	26	68	2.61538	23.2692	12.3923	0	5.656	0	0	0	1	3	0
46	84.5	22.7797	0.501781	120	66	84	0	0	7700	282	1	51	145	2.84314	5.52941	2.77456	0	5.35	0	0	0	1	1	1
58	88	23.1983	0.521327	140	90	106.667	1	1	7900	208	1	71	145	2.04225	2.92958	1.52727	1	5.146	0	0	1	0	1	0
58	89	21.8677	0.503964	124	68	86.6667	0	0	8300	136	0	33	159	4.81818	4.12121	2.07694	0	5.452	0	0	0	1	3	0
64	82.5	23.8384	0.5	142	76	98	1	1	4100	129	0	45	165	3.66667	2.86667	1.43333	0	5.35	0	0	0	2	1	0
37	73.5	18.1594	0.429825	112	60	77.3333	0	0	7600	96	0	102	101	0.990196	0.941176	0.404541	0	8.512	1	1	0	0	3	0
46	80.5	22.026	0.445243	112	70	84	0	0	6000	99	0	52	173	3.32692	1.90385	0.847675	0	5.146	0	0	0	2	1	0
48	77	20.2865	0.430168	128	72	90.6667	0	0	7300	117	0	58	148	2.55172	2.01724	0.867752	0	5.554	0	0	0	1	3	0
58	91	25.3802	0.524496	146	82	103.333	1	1	4500	185	1	38	107	2.81579	4.86842	2.55347	0	5.35	0	0	1	0	1	0
48	78	20.9231	0.485075	140	90	106.667	0	1	3500	237	1	70	91	1.3	3.38571	1.64232	0	5.35	0	0	0	1	1	0
43	91	24.3431	0.534351	120	72	88	0	0	5300	65	0	79	93	1.17722	0.822785	0.439656	0	5.656	0	0	0	2	2	0
40	82.5	24.4808	0.486152	110	68	82	0	0	15800	108	0	48	159	3.3125	2.25	1.09384	0	5.962	0	0	0	1	3	0
43	77	23.3705	0.461354	140	89	106	0	1	6400	80	0	77	134	1.74026	1.03896	0.479329	0	5.35	0	0	0	0	1	0
41	81	23.5019	0.464716	104	68	80	0	0	7600	68	0	43	143	3.32558	1.5814	0.7349	0	5.146	0	0	0	2	1	0
58	84.5	23.9536	0.545866	133	70	91	0	0	5900	58	0	79	107	1.35443	0.734177	0.400762	0	5.248	0	0	0	0	1	0
44	74	21.0551	0.425777	118	70	86	0	0	3800	43	0	47	156	3.31915	0.914894	0.38954	0	4.84	0	0	0	1	3	1
40	78	22.7801	0.469032	122	74	90	0	0	6800	107	0	88	78	0.886364	1.21591	0.5703	0	5.248	0	0	0	2	1	0
45	69	19.5322	0.41194	122	70	87.3333	0	0	6600	89	0	54	109	2.01852	1.64815	0.678939	0	5.146	0	0	0	1	2	0
59	78	22.6901	0.474164	140	84	102.667	1	1	5700	55	0	68	122	1.79412	0.808824	0.383515	0	5.452	0	0	0	0	1	0
36	97	28.457	0.57601	136	80	98.6667	0	0	7700	129	0	69	166	2.4058	1.86957	1.07689	0	5.146	0	0	0	1	1	0
58	93	29.9709	0.550296	134	88	103.333	0	0	6400	181	1	47	127	2.70213	3.85106	2.11922	0	5.758	0	0	0	1	2	0
50	85	23.6684	0.504451	122	70	87.3333	0	0	8400	69	0	44	128	2.90909	1.56818	0.791071	0	5.35	0	0	0	2	1	0
36	90.5	26.1891	0.51333	156	104	121.333	0	1	5200	264	1	72	146	2.02778	3.66667	1.88221	0	4.942	0	0	1	1	2	1
55	81	24.3505	0.461538	152	90	110.667	0	1	6600	103	0	62	135	2.17742	1.66129	0.766749	0	5.248	0	0	0	0	2	0
47	69	19.994	0.409739	92	52	65.3333	0	0	5900	45	0	80	61	0.7625	0.5625	0.230478	0	5.146	0	0	0	1	3	0
58	88.5	23.0053	0.495798	136	76	96	0	0	5000	179	1	55	115	2.09091	3.25455	1.6136	1	5.452	0	0	0	0	1	1
37	95.5	29.2381	0.562758	104	68	80	0	0	13100	52	0	46	97	2.1087	1.13043	0.636161	0	5.656	0	0	0	1	2	0
60	89	24.1988	0.547692	120	72	88	0	0	8900	83	0	57	157	2.75439	1.45614	0.797517	0	5.452	0	0	0	2	1	0
43	71	19.5958	0.415205	120	80	93.3333	0	0	8300	62	0	61	134	2.19672	1.01639	0.422011	0	5.146	0	0	0	1	2	0
37	77.5	21.0772	0.454812	112	74	86.6667	0	0	4000	81	0	51	120	2.35294	1.58824	0.722349	0	4.738	0	0	0	1	2	0
41	71.5	18.6164	0.417884	114	70	84.6667	0	0	4700	64	0	62	111	1.79032	1.03226	0.431364	0	5.044	0	0	0	0	3	0
48	68.5	19.669	0.412651	126	78	94	0	0	3700	116	0	52	110	2.11538	2.23077	0.920528	0	5.35	0	0	0	0	3	1
30	89	28.8499	0.543014	110	70	83.3333	0	0	5500	165	1	56	131	2.33929	2.94643	1.59995	0	5.248	0	0	0	1	2	0
54	82	24.2008	0.480094	166	90	115.333	0	1	5500	65	0	51	127	2.4902	1.27451	0.611884	0	5.35	0	0	0	0	2	0
45	94	25.3884	0.553592	108	70	82.6667	0	0	5400	200	1	42	169	4.02381	4.7619	2.63615	1	5.35	0	0	0	1	2	0
51	78	21.4786	0.490566	106	66	79.3333	0	0	11700	166	1	38	111	2.92105	4.36842	2.143	0	5.452	0	0	0	1	3	0
39	87	25.6884	0.536706	104	56	72	0	0	7600	60	0	52	127	2.44231	1.15385	0.619276	0	5.35	0	0	0	1	2	0
39	82.2	23.8311	0.471601	130	71	90.6667	0	0	6300	117	0	88	71	0.806818	1.32955	0.627015	0	4.942	0	0	0	0	1	0
35	89	24.4969	0.503964	132	80	97.3333	0	0	4900	127	0	52	133	2.55769	2.44231	1.23083	0	5.146	0	0	0	0	1	0
38	81	21.2002	0.453274	110	62	78	0	0	7100	83	0	72	73	1.01389	1.15278	0.522524	0	5.35	0	0	0	0	2	1
54	80.5	21.3698	0.468841	142	92	108.667	1	1	4900	390	1	56	79	1.41071	6.96429	3.26514	0	5.35	0	0	0	2	1	0
65	78.5	20.6263	0.488792	136	86	102.667	1	1	10000	41	0	74	64	0.864865	0.554054	0.270817	0	5.758	0	0	0	1	1	0
58	95	26.6914	0.549769	122	70	87.3333	0	0	5200	166	1	52	79	1.51923	3.19231	1.75503	1	6.064	1	1	1	0	1	0
37	86	22.8645	0.46562	110	78	88.6667	0	0	6200	41	0	61	109	1.78689	0.672131	0.312958	0	5.044	0	0	0	1	1	0
45	71.5	21.3079	0.434123	112	66	81.3333	0	0	5800	49	0	85	69	0.811765	0.576471	0.250259	0	5.248	0	0	0	1	1	0
32	88	27.6531	0.521636	112	68	82.6667	0	0	7700	138	0	44	96	2.18182	3.13636	1.63604	0	5.452	0	0	0	1	1	0
52	99	29.7652	0.570605	152	100	117.333	0	1	4700	111	0	49	115	2.34694	2.26531	1.2926	0	6.268	0	0	0	0	3	0
54	86	25.0486	0.53021	140	90	106.667	1	1	4500	67	0	61	82	1.34426	1.09836	0.582361	0	5.044	0	0	0	0	2	1
42	60.5	16.5141	0.376244	94	60	71.3333	0	0	6400	49	0	62	73	1.17742	0.790323	0.297354	0	5.248	0	0	0	0	3	0
43	95.5	26.4608	0.54416	126	76	92.6667	0	0	5700	649	1	36	58	1.61111	18.0278	9.80999	0	5.452	0	0	0	0	1	0
57	92.5	27.1416	0.564024	124	80	94.6667	0	0	6100	74	0	69	106	1.53623	1.07246	0.604896	0	5.146	0	0	0	0	1	0
46	98	26.9537	0.550562	140	82	101.333	0	1	9700	168	1	37	161	4.35135	4.54054	2.49985	0	5.35	0	0	1	1	3	0
54	86	23.5791	0.499129	128	88	101.333	0	0	9700	126	0	49	139	2.83673	2.57143	1.28348	0	5.35	0	0	0	1	1	0
57	90	24.0022	0.541516	154	94	114	0	1	6700	677	1	65	74	1.13846	10.4154	5.6401	0	5.044	0	0	1	0	1	0
37	99	29.754	0.598911	122	74	90	0	0	6000	56	0	73	71	0.972603	0.767123	0.459439	0	5.044	0	0	0	0	1	0
57	78	21.3935	0.458554	104	60	74.6667	0	0	8800	86	0	49	157	3.20408	1.7551	0.804809	0	5.656	0	0	0	0	2	0
55	64.5	17.5148	0.418017	114	74	87.3333	0	0	4500	330	1	56	118	2.10714	5.89286	2.46331	0	5.044	0	0	0	1	1	0
54	68.5	18.2152	0.398952	112	64	80	0	0	5400	52	0	60	83	1.38333	0.866667	0.345758	0	5.35	0	0	0	0	3	0
58	86	24.1164	0.514047	128	74	92	0	0	5600	175	1	54	95	1.75926	3.24074	1.66589	0	5.35	0	0	0	1	1	1
47	87	20.1247	0.517857	126	86	99.3333	0	0	5000	99	0	73	100	1.36986	1.35616	0.702299	0	4.942	0	0	0	0	1	0
44	96	26.7169	0.527763	138	90	106	0	1	6200	156	1	36	123	3.41667	4.33333	2.28697	0	5.044	0	0	1	1	1	0
58	75	20.6501	0.459559	122	70	87.3333	0	0	5100	101	0	75	83	1.10667	1.34667	0.618873	0	5.146	0	0	0	0	1	0
47	82	20.9652	0.457334	134	84	100.667	0	0	8900	163	1	78	121	1.55128	2.08974	0.955711	0	5.35	0	0	0	0	1	0
51	105.5	31.0785	0.610532	140	90	106.667	0	1	6200	73	0	49	148	3.02041	1.4898	0.909569	0	5.146	0	0	0	0	3	0
61	86	23.4484	0.527607	126	78	94	0	0	5100	104	0	42	114	2.71429	2.47619	1.30646	0	5.656	0	0	0	0	2	1
56	80	23.5651	0.502197	126	86	99.3333	0	0	9300	143	0	37	90	2.43243	3.86486	1.94092	0	5.452	0	0	0	0	3	0
61	66.5	19.0864	0.409231	130	76	94	0	0	5000	78	0	71	153	2.15493	1.09859	0.449577	0	5.656	0	0	0	1	1	1
62	91	23.3784	0.54491	132	78	96	0	0	11300	281	1	59	160	2.71186	4.76271	2.59525	0	5.146	0	0	0	2	1	0
36	89	24.6755	0.517442	128	88	101.333	0	0	9000	110	0	49	142	2.89796	2.2449	1.1616	0	5.248	0	0	0	2	2	0
31	88	27.9059	0.506912	120	82	94.6667	0	0	7500	48	0	35	176	5.02857	1.37143	0.695194	0	5.248	0	0	0	1	3	0
36	96.5	27.3695	0.562682	138	90	106	0	1	7400	189	1	58	161	2.77586	3.25862	1.83357	0	5.248	0	0	1	1	1	0
30	63.5	18.4445	0.397372	94	70	78	0	0	5300	74	0	46	101	2.19565	1.6087	0.63925	0	5.044	0	0	0	1	3	0
38	94	27.9329	0.525727	170	120	136.667	0	1	7000	125	0	47	148	3.14894	2.65957	1.39821	0	5.146	0	0	0	1	2	0
56	84	21.9159	0.483314	148	100	116	0	1	9000	193	1	34	101	2.97059	5.67647	2.74352	0	5.35	0	0	0	0	2	0
47	92	26.4372	0.518602	122	78	92.6667	0	0	6800	223	1	34	77	2.26471	6.55882	3.40142	0	5.962	0	0	0	0	1	0
50	82	22.7871	0.482921	104	72	82.6667	0	0	6700	81	0	63	126	2	1.28571	0.620899	0	5.044	0	0	0	0	3	0
36	81	20.8537	0.4453	120	62	81.3333	0	0	6200	117	0	44	106	2.40909	2.65909	1.18409	0	5.044	0	0	0	1	3	0
57	85	22.8873	0.499412	120	78	92	0	0	6000	115	0	45	127	2.82222	2.55556	1.27628	0	5.146	0	0	0	0	3	0
34	89	26.4395	0.523222	112	60	77.3333	0	0	9600	213	1	38	108	2.84211	5.60526	2.93279	0	5.452	0	0	0	1	3	0
60	89.5	27.6249	0.545732	124	74	90.6667	0	0	6900	170	1	47	117	2.48936	3.61702	1.97392	0	7.186	1	1	1	1	3	0
50	84.5	23.1014	0.487875	132	86	101.333	0	0	6600	1015	1	59	118	2	17.2034	8.39311	0	6.268	0	0	0	1	1	0
50	93	25.798	0.517241	144	80	101.333	0	1	9000	121	0	46	118	2.56522	2.63043	1.36057	0	5.758	0	0	0	0	2	1
39	82	22.769	0.48607	142	80	100.667	0	1	7700	258	1	43	115	2.67442	6	2.91642	0	5.35	0	0	0	0	3	0
43	84	20.9393	0.479726	134	84	100.667	0	0	7400	60	0	47	134	2.85106	1.2766	0.612416	0	5.044	0	0	0	1	1	0
37	62	16.7234	0.369048	114	60	78	0	0	5600	66	0	100	94	0.94	0.66	0.243571	0	5.35	0	0	0	1	3	0
38	93.5	26.4025	0.543289	124	80	94.6667	0	0	6100	102	0	37	130	3.51351	2.75676	1.49772	0	5.044	0	0	0	1	2	0
44	85	23.8948	0.506857	108	66	80	0	0	6200	89	0	40	136	3.4	2.225	1.12776	0	5.146	0	0	0	0	3	0
41	92	22.9846	0.508287	106	64	78	0	0	13600	311	1	36	119	3.30556	8.63889	4.39104	0	5.35	0	0	0	2	1	0
57	79.5	21.7574	0.490741	128	84	98.6667	0	0	5100	43	0	77	97	1.25974	0.558442	0.27405	0	5.248	0	0	0	0	2	0
42	87.5	24.3836	0.504323	134	82	99.3333	0	0	4700	173	1	58	145	2.5	2.98276	1.50427	0	5.656	0	0	0	1	1	0
52	80	20.5196	0.484262	122	74	90	0	0	4500	600	1	39	78	2	15.3846	7.45018	0	5.962	0	0	0	1	1	0
35	83.5	23.8029	0.480437	118	72	87.3333	0	0	3300	89	0	50	90	1.8	1.78	0.855178	0	4.84	0	0	0	1	1	0
58	70.5	19.9658	0.429878	110	72	84.6667	0	0	5000	54	0	71	91	1.28169	0.760563	0.32695	0	5.146	0	0	0	0	2	0
38	94	29.6892	0.553592	112	64	80	0	0	6300	93	0	46	193	4.19565	2.02174	1.11922	0	5.35	0	0	0	1	3	0
33	86	22.9478	0.484507	122	78	92.6667	0	0	9100	133	0	56	137	2.44643	2.375	1.1507	0	5.35	0	0	0	1	1	0
48	95	28.6679	0.540387	120	70	86.6667	0	0	7000	131	0	42	123	2.92857	3.11905	1.68549	0	5.35	0	0	0	1	1	0
52	74	17.0127	0.400433	114	72	86	0	0	7200	70	0	67	99	1.47761	1.04478	0.418363	0	5.452	0	0	0	1	3	0
35	85	25.4308	0.510511	136	80	98.6667	0	0	6500	114	0	69	212	3.07246	1.65217	0.843452	0	5.248	0	0	0	1	2	0
42	90.5	24.6182	0.525552	124	76	92	0	0	7900	287	1	43	108	2.51163	6.67442	3.50775	0	5.452	0	0	0	2	2	0
37	82.3	21.8676	0.504908	123	63	83	0	0	4400	52	0	79	125	1.58228	0.658228	0.332344	0	5.044	0	0	0	0	3	1
48	78	24.3152	0.471299	112	68	82.6667	0	0	7200	124	0	38	154	4.05263	3.26316	1.53792	0	5.35	0	0	0	1	3	0
61	95.5	29.4969	0.578087	152	94	113.333	0	1	8500	185	1	42	162	3.85714	4.40476	2.54634	0	5.248	0	0	1	0	2	0
39	76.5	21.4014	0.431716	142	78	99.3333	0	1	12400	99	0	59	96	1.62712	1.67797	0.724404	0	5.554	0	0	0	2	3	0
57	67.8	17.9932	0.414679	108	80	89.3333	0	0	5800	73	0	71	139	1.95775	1.02817	0.42636	0	5.146	0	0	0	1	1	0
30	109	32.0915	0.652695	154	96	115.333	0	1	10500	251	1	47	138	2.93617	5.34043	3.48567	0	5.452	0	0	1	2	2	0
40	79	26.1849	0.485258	130	82	98	0	0	4400	83	0	57	112	1.96491	1.45614	0.706604	0	5.656	0	0	0	0	2	0
36	83.5	22.2181	0.457534	112	80	90.6667	0	0	7500	97	0	47	114	2.42553	2.06383	0.944273	0	5.452	0	0	0	0	2	0
59	79	21.312	0.501906	110	76	87.3333	0	0	6500	75	0	58	117	2.01724	1.2931	0.649016	0	5.554	0	0	0	0	1	0
62	96.5	25.2375	0.573722	130	78	95.3333	0	0	7200	234	1	47	103	2.19149	4.97872	2.8564	1	6.268	0	0	0	1	2	1
40	77.8	23.4923	0.461721	98	58	71.3333	0	0	5300	74	0	80	118	1.475	0.925	0.427092	0	5.35	0	0	0	1	2	0
40	77	21.0132	0.446118	100	68	78.6667	0	0	7300	62	0	44	99	2.25	1.40909	0.628621	0	5.146	0	0	0	1	2	0
46	70	20.9338	0.433437	118	56	76.6667	0	0	7400	147	0	65	137	2.10769	2.26154	0.980233	0	5.146	0	0	0	0	2	0
52	76	21.2373	0.444444	100	62	74.6667	0	0	3800	35	0	60	101	1.68333	0.583333	0.259259	0	5.452	0	0	0	0	1	1
60	83	19.5837	0.483965	124	70	88	1	1	6200	63	0	82	126	1.53659	0.768293	0.371827	0	7.9	1	1	0	1	1	0
37	90	27.293	0.538278	104	76	85.3333	0	0	5300	116	0	49	172	3.5102	2.36735	1.27429	1	5.35	0	0	0	0	1	0
49	68.5	17.7134	0.432177	112	68	82.6667	0	0	6400	98	0	78	116	1.48718	1.25641	0.542991	0	5.656	0	0	0	1	1	0
46	66.5	18.1851	0.393258	96	56	69.3333	0	0	6500	51	0	62	105	1.69355	0.822581	0.323487	0	5.452	0	0	0	2	2	0
53	83.9	25.2905	0.520149	141	84	103	1	1	7400	301	1	33	62	1.87879	9.12121	4.74439	0	5.35	0	0	1	0	2	0
42	78	21.8623	0.477648	126	82	96.6667	0	0	3200	41	0	64	102	1.59375	0.640625	0.305994	0	5.35	0	0	0	0	3	0
61	65.5	17.0746	0.400367	134	78	96.6667	0	0	4700	40	0	71	116	1.6338	0.56338	0.225559	0	5.248	0	0	0	1	1	0
36	98.9	28.3742	0.566762	117	66	83	0	0	5400	91	0	49	114	2.32653	1.85714	1.05256	0	5.248	0	0	0	2	3	0
61	83	23.5266	0.506406	114	80	91.3333	0	0	6900	46	0	59	135	2.28814	0.779661	0.394825	0	5.248	0	0	0	1	1	0
33	89.5	22.9222	0.488004	102	64	76.6667	0	0	7300	109	0	51	112	2.19608	2.13725	1.04299	0	5.248	0	0	0	2	1	0
56	87	24.64	0.5	126	80	95.3333	0	0	8700	84	0	69	157	2.27536	1.21739	0.608696	0	5.248	0	0	0	2	1	0
36	81	22.2804	0.463652	128	78	94.6667	0	0	7900	63	0	69	106	1.53623	0.913043	0.423334	0	4.738	0	0	0	1	1	0
30	80	21.1321	0.462963	120	64	82.6667	0	0	4700	84	0	60	103	1.71667	1.4	0.648148	0	4.942	0	0	0	1	1	0
47	84	23.8022	0.491228	118	76	90	0	0	7700	105	0	54	130	2.40741	1.94444	0.955166	0	5.86	0	0	0	0	3	0
52	88	24.6975	0.497738	142	86	104.667	1	1	7500	132	0	67	100	1.49254	1.97015	0.980617	0	5.044	0	0	0	0	1	0
48	78	21.2661	0.444444	122	70	87.3333	0	0	5000	118	0	68	138	2.02941	1.73529	0.771242	0	5.248	0	0	0	0	2	0
54	81.5	22.6751	0.480259	134	80	98	1	1	6600	1150	1	36	45	1.25	31.9444	15.3416	0	5.146	0	0	0	2	1	0
35	79	26.6407	0.461988	122	78	92.6667	0	0	8800	135	0	56	66	1.17857	2.41071	1.11372	0	5.452	0	0	0	1	1	0
48	94	28.761	0.549708	118	68	84.6667	0	0	9800	183	1	42	110	2.61905	4.35714	2.39515	0	5.86	0	0	0	2	3	0
37	73	20.8143	0.430678	126	72	90	0	0	7400	41	0	73	83	1.13699	0.561644	0.241888	0	5.146	0	0	0	2	1	0
36	82	24.9609	0.5125	128	78	94.6667	0	0	4300	200	1	62	101	1.62903	3.22581	1.65323	1	5.554	0	0	0	0	2	0
55	83	21.5971	0.484813	160	98	118.667	0	1	5700	86	0	68	129	1.89706	1.26471	0.613146	0	5.248	0	0	0	0	1	0
48	79	20.2692	0.471924	104	78	86.6667	0	0	7900	160	1	50	127	2.54	3.2	1.51016	0	5.248	0	0	0	0	1	0
49	90.5	25.1846	0.53487	112	70	84	0	0	5500	182	1	44	105	2.38636	4.13636	2.21242	1	5.452	0	0	0	0	2	1
56	90.5	25.5923	0.569182	130	90	103.333	0	1	7400	122	0	53	123	2.32075	2.30189	1.31019	0	5.554	0	0	0	1	1	0
42	91	27.3982	0.526012	140	94	109.333	0	1	5700	77	0	55	139	2.52727	1.4	0.736416	0	5.554	0	0	0	0	1	0
39	76	20.9786	0.444965	138	74	95.3333	0	0	6500	107	0	44	154	3.5	2.43182	1.08207	0	6.166	0	0	0	0	3	0
53	80	22.1483	0.512821	116	80	92	0	0	5500	1000	1	54	71	1.31481	18.5185	9.49668	0	5.248	0	0	0	2	1	0
34	85.7	24.7016	0.508002	138	76	96.6667	0	0	4600	51	0	42	153	3.64286	1.21429	0.61686	0	5.044	0	0	0	0	2	0
42	85	24.0495	0.49505	130	80	96.6667	0	0	3600	73	0	70	132	1.88571	1.04286	0.516266	0	4.738	0	0	0	0	2	1
58	90	25.2131	0.511364	156	102	120	1	1	7800	153	1	60	147	2.45	2.55	1.30398	0	5.86	0	0	1	0	1	0
35	85	22.3011	0.478065	152	92	112	0	1	8000	138	0	51	174	3.41176	2.70588	1.29359	0	4.942	0	0	0	1	2	0
53	73.5	18.3295	0.427823	126	76	92.6667	1	1	5200	171	1	45	148	3.28889	3.8	1.62573	0	5.656	0	0	0	0	3	1
62	74	20.9231	0.437352	110	70	83.3333	0	0	7600	139	0	68	115	1.69118	2.04412	0.893999	0	5.044	0	0	0	2	1	0
38	75	21.3997	0.462392	128	72	90.6667	0	0	12200	270	1	61	204	3.34426	4.42623	2.04665	0	5.146	0	0	0	2	1	0
60	75	20.9778	0.5	110	72	84.6667	0	0	5700	117	0	50	136	2.72	2.34	1.17	0	5.044	0	0	0	0	2	0
30	81	23.4586	0.47093	124	76	92	0	0	7200	143	0	47	146	3.10638	3.04255	1.43283	0	5.146	0	0	0	0	1	0
55	80	20.3252	0.464846	136	79	98	1	1	8200	55	0	95	78	0.821053	0.578947	0.269121	1	5.248	0	0	0	0	1	0
35	75.5	21.4242	0.442037	124	74	90.6667	0	0	9600	69	0	68	77	1.13235	1.01471	0.448538	0	4.84	0	0	0	0	1	0
44	100	27.218	0.574383	114	74	87.3333	0	0	5300	129	0	45	131	2.91111	2.86667	1.64656	0	5.35	0	0	0	2	2	0
50	79	20.1906	0.44407	128	86	100	0	0	7000	94	0	75	67	0.893333	1.25333	0.556567	0	5.044	0	0	0	0	1	0
47	73	21.5088	0.427902	114	66	82	0	0	5100	36	0	65	104	1.6	0.553846	0.236992	0	5.248	0	0	0	0	3	1
35	75	19.2125	0.406504	90	50	63.3333	0	0	6000	45	0	84	74	0.880952	0.535714	0.21777	0	5.248	0	0	0	1	2	0
56	67	19.9348	0.42648	116	74	88	0	0	8600	103	0	61	94	1.54098	1.68852	0.720122	0	4.942	0	0	0	2	1	0
59	101	26.3598	0.566461	144	88	106.667	0	1	5300	349	1	41	67	1.63415	8.5122	4.82183	0	7.084	0	1	1	2	2	0
35	74.2	21.7664	0.426437	118	60	79.3333	0	0	5800	156	1	62	136	2.19355	2.51613	1.07297	0	5.656	0	0	0	2	3	0
33	82	24.631	0.482637	110	88	95.3333	0	0	7000	305	1	48	143	2.97917	6.35417	3.06675	0	5.146	0	0	0	0	2	0
40	82.5	22.5386	0.477431	124	70	88	0	0	6500	87	0	82	99	1.20732	1.06098	0.506542	0	5.146	0	0	0	1	1	0
62	89.5	26.9537	0.57152	154	90	111.333	0	1	7800	363	1	33	103	3.12121	11	6.28672	0	8.002	1	1	1	1	2	0
39	89	24.114	0.491713	138	86	103.333	0	0	7900	117	0	54	141	2.61111	2.16667	1.06538	0	5.452	0	0	0	1	3	0
41	80.5	21.9108	0.480884	150	78	102	0	1	10100	157	1	50	127	2.54	3.14	1.50998	0	5.452	0	0	0	1	2	0
40	78	21.7769	0.452174	116	70	85.3333	0	0	8300	142	0	42	119	2.83333	3.38095	1.52878	0	5.248	0	0	0	1	3	0
51	71	18.1075	0.42515	110	76	87.3333	0	0	9000	75	0	62	114	1.83871	1.20968	0.514294	0	5.962	0	0	0	0	3	0
50	68.5	17.6866	0.408224	134	70	91.3333	1	1	6900	107	0	68	131	1.92647	1.57353	0.642353	0	5.962	1	1	0	1	1	0
48	95	27.1552	0.529838	120	70	86.6667	1	1	8800	69	0	28	81	2.89286	2.46429	1.30567	0	5.35	0	0	1	1	2	0
39	74.5	20.5643	0.423295	115	72	86.3333	0	0	7200	82	0	44	109	2.47727	1.86364	0.788869	0	5.452	0	0	0	1	1	0
39	71	18.3434	0.410405	104	64	77.3333	0	0	5800	54	0	62	76	1.22581	0.870968	0.357449	0	5.452	0	0	0	2	1	0
37	76	22.1107	0.447059	104	70	81.3333	0	0	6700	149	0	52	118	2.26923	2.86538	1.281	0	5.146	0	0	0	1	2	0
44	88.5	25.6348	0.51097	128	84	98.6667	0	0	5800	172	1	51	160	3.13725	3.37255	1.72327	0	5.554	0	0	0	0	2	0
60	80.5	20.6574	0.473529	132	86	101.333	0	0	4800	41	0	78	55	0.705128	0.525641	0.248906	0	4.432	0	0	0	0	1	0
44	85	25.5121	0.497076	122	72	88.6667	0	0	4700	54	0	38	91	2.39474	1.42105	0.706371	0	5.146	0	0	0	0	3	0
49	81	22.384	0.474239	134	80	98	0	0	9000	1327	1	39	69	1.76923	34.0256	16.1363	0	5.554	0	0	0	2	1	0
57	82	22.6052	0.479532	138	70	92.6667	0	0	6300	1731	1	39	69	1.76923	44.3846	21.2839	0	4.84	0	0	0	1	2	0
50	82.5	24.2635	0.503663	114	76	88.6667	0	0	6100	208	1	58	160	2.75862	3.58621	1.80624	0	5.452	0	0	0	0	1	0
60	87.8	24.375	0.54875	128	80	96	1	1	5300	205	1	53	159	3	3.86792	2.12252	0	5.758	0	0	1	1	2	0
40	83	25.5869	0.464206	122	64	83.3333	0	0	8600	249	1	40	142	3.55	6.225	2.88968	0	5.452	0	0	0	1	3	0
38	75	18.4163	0.428571	100	60	73.3333	0	0	5600	71	0	62	76	1.22581	1.14516	0.490783	0	4.942	0	0	0	1	2	0
37	80	23.5201	0.483092	106	70	82	0	0	8100	65	0	44	158	3.59091	1.47727	0.713658	0	5.35	0	0	0	1	3	0
43	92.5	26.8388	0.537791	102	58	72.6667	0	0	4900	121	0	48	207	4.3125	2.52083	1.35568	0	5.758	0	0	0	0	3	0
57	91	27.7165	0.54038	149	90	109.667	1	1	6000	113	0	64	194	3.03125	1.76562	0.954109	0	5.656	0	0	0	2	1	0
33	80.5	21.2811	0.453011	124	54	77.3333	0	0	8000	71	0	71	101	1.42254	1	0.453011	0	5.248	0	0	0	0	1	0
60	88	25.3296	0.51312	134	86	102	0	0	6500	35	0	59	148	2.50847	0.59322	0.304393	0	5.146	0	0	0	0	2	0
61	90	26.3591	0.594059	128	70	89.3333	0	0	8000	91	0	37	117	3.16216	2.45946	1.46107	0	5.758	0	0	0	1	1	0
36	96.5	29.7973	0.576119	140	98	112	0	1	6900	96	0	49	139	2.83673	1.95918	1.12872	0	5.656	0	0	0	1	2	0
30	83	23.6374	0.454297	120	70	86.6667	0	0	5600	74	0	46	148	3.21739	1.6087	0.730825	0	5.452	0	0	0	0	1	0
39	78	22.3916	0.46875	110	78	88.6667	0	0	6800	54	0	94	91	0.968085	0.574468	0.269282	0	5.044	0	0	0	2	1	0
51	88.5	24.2513	0.506293	110	80	90	0	0	5900	90	0	46	135	2.93478	1.95652	0.990573	0	5.554	0	0	0	0	2	0
58	73	20.6693	0.438438	112	72	85.3333	0	0	4100	166	1	57	110	1.92982	2.91228	1.27686	0	5.044	0	0	0	0	1	1
40	88	26.2287	0.508671	124	74	90.6667	0	0	5030	97	0	59	87	1.47458	1.64407	0.836289	0	5.146	0	0	0	0	2	0
47	77	21.8879	0.4375	100	64	76	0	0	6000	112	0	56	152	2.71429	2	0.875	0	6.574	0	1	0	0	2	0
54	92	25.0284	0.536131	144	90	108	0	1	4400	457	1	48	76	1.58333	9.52083	5.10441	0	5.248	0	0	1	0	1	0
45	99	27.2331	0.539216	152	96	114.667	0	1	6300	109	0	58	101	1.74138	1.87931	1.01335	0	5.452	0	0	0	0	1	0
38	88	26.6008	0.504298	136	66	89.3333	0	0	7000	92	0	43	113	2.62791	2.13953	1.07896	0	4.942	0	0	0	2	1	1
36	85.5	23.4794	0.497672	138	82	100.667	0	0	8900	60	0	59	121	2.05085	1.01695	0.506107	0	5.248	0	0	0	0	1	0
37	95.5	29.7663	0.55075	130	78	95.3333	0	0	5000	93	0	53	141	2.66038	1.75472	0.96641	0	4.942	0	0	0	0	1	0
61	79	22.8325	0.488559	132	86	101.333	0	0	7500	98	0	61	106	1.7377	1.60656	0.784898	0	5.248	0	0	0	0	2	0
48	92	24.3016	0.510261	132	80	97.3333	0	0	5000	234	1	38	126	3.31579	6.15789	3.14213	0	5.86	0	0	0	1	2	0
54	89	23.6581	0.590186	144	90	108	1	1	8300	112	0	46	104	2.26087	2.43478	1.43697	0	5.656	0	0	0	0	3	0
37	91.5	24.5666	0.515493	114	68	83.3333	0	0	5000	42	0	77	110	1.42857	0.545455	0.281178	0	5.146	0	0	0	0	2	0
46	100	29.8895	0.584795	114	80	91.3333	1	1	8500	157	1	52	138	2.65385	3.01923	1.76563	0	5.554	0	0	1	2	2	0
50	76	19.4476	0.442375	116	78	90.6667	0	0	7000	381	1	54	97	1.7963	7.05556	3.1212	0	4.84	0	0	0	2	1	1
56	85.5	26.6877	0.551257	148	96	113.333	1	1	5800	611	1	59	57	0.966102	10.3559	5.70878	1	5.452	0	0	1	0	1	0
45	78	22.7928	0.493671	116	76	89.3333	0	0	7200	119	0	81	140	1.7284	1.46914	0.72527	0	4.942	0	0	0	0	1	0
55	91	25.8486	0.549849	132	102	112	0	1	4800	147	0	42	129	3.07143	3.5	1.92447	0	5.248	0	0	0	0	2	0
61	75	22.3811	0.461538	146	88	107.333	0	1	4700	32	0	77	109	1.41558	0.415584	0.191808	0	5.248	0	0	0	1	1	0
60	69	20.7148	0.424615	118	68	84.6667	0	0	5500	47	0	62	89	1.43548	0.758065	0.321886	0	5.758	0	0	0	0	2	0
54	75	22.8548	0.453172	128	70	89.3333	0	0	6400	107	0	60	110	1.83333	1.78333	0.808157	0	5.86	0	0	0	2	2	0
42	71.5	21.5663	0.420341	102	62	75.3333	0	0	4200	37	0	53	112	2.11321	0.698113	0.293446	0	5.248	0	0	0	1	1	0
58	86	25.657	0.554124	138	78	98	1	1	6300	171	1	67	65	0.970149	2.55224	1.41426	1	5.452	0	0	1	1	1	0
37	77	22.7324	0.441008	114	70	84.6667	0	0	4100	59	0	83	61	0.73494	0.710843	0.313488	0	5.044	0	0	0	0	1	0
60	90	28.3689	0.565327	152	92	112	1	1	7500	225	1	40	196	4.9	5.625	3.17996	0	8.206	1	1	1	0	2	0
47	88	26.0663	0.505166	138	88	104.667	0	0	8500	321	1	56	109	1.94643	5.73214	2.89569	1	5.146	0	0	0	0	2	0
35	74	19.9213	0.418789	120	68	85.3333	0	0	8300	78	0	71	64	0.901408	1.09859	0.460078	0	5.35	0	0	0	1	1	0
36	78.5	23.3713	0.458528	104	72	82.6667	0	0	5800	102	0	79	145	1.83544	1.29114	0.592024	0	5.146	0	0	0	0	1	0
47	93	25.0033	0.534483	164	114	130.667	1	1	6500	116	0	56	98	1.75	2.07143	1.10714	0	5.146	0	0	0	0	2	0
40	79.5	20.3148	0.445129	140	76	97.3333	0	1	5700	209	1	51	140	2.7451	4.09804	1.82416	0	5.044	0	0	0	1	3	0
58	85.5	21.7584	0.531056	151	81	104.333	0	1	6700	90	0	80	121	1.5125	1.125	0.597438	0	5.554	0	0	0	0	1	0
52	68	18.776	0.414634	114	84	94	1	1	5200	86	0	71	93	1.30986	1.21127	0.502233	0	5.044	0	0	0	1	1	0
40	82	24.3915	0.492197	120	89	99.3333	0	0	9300	428	1	49	189	3.85714	8.73469	4.29919	0	5.758	0	0	0	2	2	0
46	72	18.7306	0.417149	110	72	84.6667	0	0	6800	57	0	77	114	1.48052	0.74026	0.308799	0	5.35	0	0	0	1	2	0
61	79	23.1275	0.491294	106	78	87.3333	0	0	4500	101	0	53	140	2.64151	1.90566	0.936239	0	5.656	0	0	0	1	1	0
50	87	26.801	0.513274	132	88	102.667	1	1	7600	124	0	46	97	2.1087	2.69565	1.38361	0	6.472	0	0	0	1	3	0
55	72	19.0823	0.437424	112	54	73.3333	0	0	7600	51	0	61	106	1.7377	0.836066	0.365715	0	5.35	0	0	0	1	1	0
35	69	20.591	0.400232	134	84	100.667	0	0	6300	75	0	76	107	1.40789	0.986842	0.394966	0	5.554	0	0	0	1	2	0
51	89.5	24.0186	0.508523	144	90	108	0	1	8200	77	0	66	137	2.07576	1.16667	0.593277	0	5.452	0	0	0	0	3	0
47	83.5	22.2737	0.507908	112	60	77.3333	0	0	4800	122	0	51	130	2.54902	2.39216	1.21499	0	5.35	0	0	0	0	2	1
33	80	24.6911	0.502828	118	72	87.3333	0	0	9700	272	1	45	195	4.33333	6.04444	3.03932	0	5.35	0	0	0	1	2	0
49	97.2	27.6668	0.574129	112	70	84	0	0	6100	224	1	56	151	2.69643	4	2.29652	0	5.044	0	0	0	0	2	0
41	85	24.0564	0.525665	140	89	106	0	1	9700	86	0	65	117	1.8	1.32308	0.695495	0	5.248	0	0	0	1	1	0
40	74.6	21.2343	0.421231	118	65	82.6667	0	0	5100	48	0	79	132	1.67089	0.607595	0.255938	0	5.146	0	0	0	0	3	1
51	83.5	23.0134	0.524168	150	98	115.333	0	1	6400	125	0	69	83	1.2029	1.81159	0.94958	0	4.942	0	0	0	0	2	0
55	86	24.458	0.504399	117	72	87	0	0	5200	155	1	42	126	3	3.69048	1.86147	0	5.248	0	0	0	1	1	0
49	77.5	19.2281	0.439093	120	82	94.6667	0	0	7900	65	0	51	61	1.19608	1.27451	0.559629	0	4.942	0	0	0	2	1	0
43	74.5	20.3747	0.422336	114	66	82	0	0	3400	76	0	68	96	1.41176	1.11765	0.472022	0	5.044	0	0	0	0	1	1
56	88	27.7775	0.51312	136	86	102.667	0	0	5200	98	0	46	90	1.95652	2.13043	1.09317	0	5.248	0	0	0	1	1	0
35	90	27.3045	0.533175	130	82	98	0	0	6500	62	0	53	88	1.66038	1.16981	0.623715	0	4.942	0	0	0	1	1	1
58	80	20.5018	0.45819	102	80	87.3333	0	0	6500	100	0	54	81	1.5	1.85185	0.8485	0	5.35	0	0	0	0	1	0
42	83	24.1665	0.464986	128	78	94.6667	0	0	5400	276	1	50	161	3.22	5.52	2.56672	0	5.554	0	0	0	1	1	0
52	90.5	23.8115	0.557266	100	68	78.6667	0	0	10300	137	0	49	196	4	2.79592	1.55807	0	6.166	0	0	0	1	1	0
46	80	21.7376	0.47142	120	74	89.3333	0	0	5700	115	0	58	84	1.44828	1.98276	0.934712	0	5.452	0	0	0	1	1	0
60	73	18.3249	0.411036	122	70	87.3333	0	0	6800	129	0	50	129	2.58	2.58	1.06047	0	5.554	0	0	0	1	2	1
60	105	31.6767	0.654206	148	107	120.667	1	1	5200	252	1	48	156	3.25	5.25	3.43458	0	5.452	0	0	1	0	1	0
50	82	25.213	0.501529	140	82	101.333	1	1	6400	67	0	61	113	1.85246	1.09836	0.55086	0	5.656	0	0	0	0	1	0
39	81	22.5987	0.458924	114	74	87.3333	0	0	4600	58	0	67	110	1.64179	0.865672	0.397277	0	5.044	0	0	0	0	1	0
61	83.5	21.1719	0.479885	136	78	97.3333	0	0	5600	40	0	57	134	2.35088	0.701754	0.336761	0	6.166	0	0	0	0	3	0
58	89	23.4207	0.541363	124	74	90.6667	0	0	5900	132	0	79	178	2.25316	1.67089	0.904555	0	5.452	0	0	0	0	1	1
59	79	21.5753	0.457971	136	80	98.6667	1	1	5000	116	0	65	128	1.96923	1.78462	0.817302	0	5.452	0	0	0	0	1	0
44	83.5	24.469	0.492625	132	78	96	0	0	4200	53	0	67	118	1.76119	0.791045	0.389689	0	5.146	0	0	0	1	1	0
40	79.5	22.838	0.484461	126	80	95.3333	0	0	4900	117	0	44	133	3.02273	2.65909	1.28823	0	5.146	0	0	0	0	2	0
45	84	23.0541	0.475651	148	78	101.333	0	1	6800	154	1	87	89	1.02299	1.77011	0.841957	0	5.044	0	0	0	0	2	0
40	104	32.1552	0.621638	176	100	125.333	0	1	6900	149	0	52	159	3.05769	2.86538	1.78123	0	5.554	0	0	0	1	2	0
60	84	21.5056	0.519159	136	66	89.3333	0	0	5400	199	1	52	122	2.34615	3.82692	1.98678	0	4.942	0	0	0	1	1	0
56	99	28.8424	0.621859	140	100	113.333	1	1	5200	95	0	72	93	1.29167	1.31944	0.820509	0	5.758	0	0	0	0	2	1
43	94	26.1974	0.561194	154	110	124.667	1	1	6700	248	1	53	140	2.64151	4.67925	2.62596	0	5.554	0	0	1	0	1	0
35	97	28.2631	0.535025	138	72	94	0	0	5800	181	1	34	121	3.55882	5.32353	2.84822	0	5.452	0	0	0	0	3	0
39	82	22.485	0.483776	120	64	82.6667	0	0	5100	212	1	44	144	3.27273	4.81818	2.33092	0	6.064	0	0	0	2	3	0
47	81.5	22.2762	0.480826	144	100	114.667	0	1	5300	665	1	53	126	2.37736	12.5472	6.033	0	5.35	0	0	0	1	1	0
52	77	23.0788	0.468655	112	70	84	0	0	6000	97	0	48	136	2.83333	2.02083	0.947073	0	5.146	0	0	0	0	1	0
52	87	26.9998	0.532762	116	70	85.3333	0	0	6200	167	1	61	168	2.7541	2.7377	1.45854	0	7.186	1	1	1	1	3	0
52	94.5	27.7296	0.546875	122	70	87.3333	0	0	8800	158	1	52	123	2.36538	3.03846	1.66166	0	5.452	0	0	0	0	3	0
64	78	22.2085	0.480591	126	72	90	0	0	6600	62	0	79	122	1.5443	0.78481	0.377173	0	5.554	0	0	0	2	1	0
37	92	25.9532	0.501909	120	70	86.6667	0	0	9700	93	0	45	111	2.46667	2.06667	1.03728	0	5.452	0	0	0	2	3	0
34	59.5	19.0634	0.421986	154	90	111.333	0	1	3800	48	0	57	68	1.19298	0.842105	0.355356	0	4.942	0	0	0	1	3	1
58	83	23.4564	0.522013	104	68	80	0	0	5600	167	1	38	124	3.26316	4.39474	2.29411	0	5.248	0	0	0	0	3	0
55	85	25.2195	0.51956	166	80	108.667	1	1	6500	55	0	47	116	2.46809	1.17021	0.607996	0	7.186	1	1	1	0	1	0
37	84.5	24.2085	0.483963	128	84	98.6667	0	0	8100	114	0	64	144	2.25	1.78125	0.86206	0	5.248	0	0	0	1	1	0
41	87	21.8388	0.515098	146	94	111.333	0	1	5700	940	1	49	58	1.18367	19.1837	9.88147	0	5.044	0	0	1	2	1	0
49	89	22.7943	0.493622	130	86	100.667	0	0	11200	140	0	45	162	3.6	3.11111	1.53571	0	5.35	0	0	0	1	2	0
57	85	24.0818	0.496786	138	90	106	0	1	5500	83	0	92	147	1.59783	0.902174	0.448187	0	5.554	0	0	0	0	1	0
48	107.5	34.7016	0.624274	158	98	118	0	1	7300	289	1	68	169	2.48529	4.25	2.65316	0	5.554	0	0	1	0	1	0
59	82	21.0116	0.501836	138	84	102	0	0	7400	64	0	66	106	1.60606	0.969697	0.486629	0	5.86	0	0	0	2	3	0
59	78	23.4456	0.483571	138	88	104.667	0	0	6200	36	0	67	104	1.55224	0.537313	0.259829	0	5.35	0	0	0	1	2	0
40	80	20.1842	0.42328	117	70	85.6667	0	0	6400	100	0	53	95	1.79245	1.88679	0.798642	0	4.942	0	0	0	1	2	0
35	84	23.1216	0.46332	120	80	93.3333	0	0	7800	244	1	78	137	1.75641	3.12821	1.44936	0	5.146	0	0	0	1	1	0
59	87	25.8016	0.542732	150	96	114	0	1	5800	225	1	36	190	5.27778	6.25	3.39208	1	5.554	0	0	1	2	3	0
53	85	21.5022	0.488506	156	96	116	1	1	7200	781	1	42	83	1.97619	18.5952	9.08388	0	5.044	0	0	0	0	2	0
48	88	25.7555	0.528529	168	110	129.333	1	1	5600	144	0	67	91	1.35821	2.14925	1.13594	0	5.452	0	0	0	0	1	1
34	88	25.4556	0.516129	112	72	85.3333	0	0	11000	249	1	50	139	2.78	4.98	2.57032	0	6.166	0	0	0	2	2	0
54	78	20.7085	0.457478	110	70	83.3333	0	0	7800	107	0	51	149	2.92157	2.09804	0.959807	0	5.35	0	0	0	1	2	0
44	70	21.3948	0.448143	104	70	81.3333	0	0	7400	84	0	51	179	3.5098	1.64706	0.738119	0	5.452	0	0	0	0	3	0
53	80	22.6696	0.472813	120	72	88	1	1	8300	115	0	74	57	0.77027	1.55405	0.734777	0	4.738	0	0	0	0	1	0
30	75	22.5528	0.454545	122	72	88.6667	0	0	5000	114	0	42	106	2.52381	2.71429	1.23377	0	4.942	0	0	0	1	2	0
46	84	23.3109	0.520124	154	88	110	0	1	7300	273	1	43	128	2.97674	6.34884	3.30218	0	5.452	0	0	1	0	2	0
41	83	23.962	0.490544	132	70	90.6667	0	0	4300	76	0	62	114	1.83871	1.22581	0.601312	0	5.146	0	0	0	0	3	0
45	80.5	22.5675	0.446974	114	70	84.6667	0	0	4700	80	0	47	103	2.19149	1.70213	0.760807	0	4.738	0	0	0	1	1	0
52	92	27.0692	0.547619	134	70	91.3333	0	0	9800	244	1	37	120	3.24324	6.59459	3.61133	0	5.554	0	0	0	1	3	0
30	86	25.7937	0.511905	112	70	84	0	0	5900	74	0	46	130	2.82609	1.6087	0.823499	0	5.248	0	0	0	2	2	0
60	76	20.2437	0.45292	140	88	105.333	0	1	5500	57	0	59	120	2.0339	0.966102	0.437567	1	5.146	0	0	0	0	1	0
36	71.5	18.6819	0.418618	120	58	78.6667	0	0	6500	64	0	97	101	1.04124	0.659794	0.276202	0	5.35	0	0	0	0	3	0
59	84.5	24.676	0.52225	160	90	113.333	1	1	6300	149	0	65	139	2.13846	2.29231	1.19716	1	6.472	0	0	1	0	3	0
50	81	22.5896	0.48503	144	74	97.3333	0	1	6700	69	0	100	99	0.99	0.69	0.334671	0	4.942	0	0	0	1	2	1
58	69	19.3694	0.43206	128	78	94.6667	0	0	6000	82	0	60	115	1.91667	1.36667	0.590482	0	5.554	0	0	0	0	3	0
34	100.5	30.7383	0.567797	154	86	108.667	0	1	7400	565	1	44	136	3.09091	12.8409	7.29102	0	5.248	0	0	1	1	1	0
55	93.5	24.98	0.560552	112	62	78.6667	0	0	8200	212	1	40	148	3.7	5.3	2.97092	0	5.35	0	0	0	0	3	0
40	79	20.6134	0.441834	98	48	64.6667	0	0	5600	73	0	60	119	1.98333	1.21667	0.537565	0	5.146	0	0	0	0	2	0
60	85	24.0294	0.500884	120	70	86.6667	0	0	8300	111	0	60	70	1.16667	1.85	0.926635	0	5.452	0	0	0	1	1	1
37	83	23.3647	0.473474	124	80	94.6667	0	0	7100	107	0	54	93	1.72222	1.98148	0.93818	0	5.146	0	0	0	1	2	0
35	80	24.2229	0.4914	136	86	102.667	0	0	6300	39	0	49	84	1.71429	0.795918	0.391115	0	5.452	0	0	0	0	3	0
56	95	25.5057	0.579268	132	88	102.667	0	0	7300	209	1	47	128	2.7234	4.44681	2.5759	0	5.452	0	0	0	0	3	0
44	87	28.7698	0.517857	122	76	91.3333	1	1	6000	180	1	49	147	3	3.67347	1.90233	0	5.248	0	0	1	1	2	0
36	96.5	29.5508	0.571006	145	87	106.333	0	1	6200	81	0	85	169	1.98824	0.952941	0.544135	0	5.452	0	0	0	2	2	0
64	79.5	19.5725	0.463827	122	70	87.3333	0	0	4300	174	1	83	120	1.44578	2.09639	0.972361	0	5.044	0	0	0	0	1	0
46	75.5	22.8563	0.461774	144	100	114.667	0	1	6600	61	0	71	145	2.04225	0.859155	0.396735	0	5.452	0	0	0	0	2	1
60	92	27.3942	0.558252	138	80	99.3333	0	0	4600	131	0	54	108	2	2.42593	1.35428	0	5.146	0	0	0	0	1	0
46	85	25.6872	0.501475	116	84	94.6667	0	0	6300	120	0	51	128	2.5098	2.35294	1.17994	0	8.002	0	1	0	1	2	0
45	76.5	22.8093	0.452128	116	62	80	0	0	6700	83	0	64	152	2.375	1.29688	0.586353	0	5.656	0	0	0	0	2	1
41	70.5	21.2484	0.425982	122	78	92.6667	0	0	10000	92	0	67	120	1.79104	1.37313	0.58493	0	5.452	0	0	0	2	1	0
39	85.5	25.1207	0.521978	106	74	84.6667	0	0	8000	104	0	51	86	1.68627	2.03922	1.06443	0	5.044	0	0	0	2	2	0
39	93.2	24.4523	0.546948	130	77	94.6667	0	0	6100	187	1	50	124	2.48	3.74	2.04559	0	5.044	0	0	0	1	1	0
36	91	26.4432	0.524496	164	115	131.333	0	1	5400	63	0	55	115	2.09091	1.14545	0.600786	0	5.248	0	0	0	0	2	0
40	84	24.3608	0.490654	108	72	84	0	0	5300	129	0	61	130	2.13115	2.11475	1.03761	0	5.656	0	0	0	0	3	0
59	93	25.6029	0.514665	134	86	102	1	1	3400	85	0	55	113	2.05455	1.54545	0.795392	0	5.554	0	0	0	1	3	0
60	89.5	24.7409	0.546732	156	94	114.667	1	1	6500	317	1	38	134	3.52632	8.34211	4.56089	0	5.452	0	0	1	0	2	0
54	83	22.5955	0.519399	144	90	108	1	1	6200	248	1	40	96	2.4	6.2	3.22028	1	5.044	0	0	1	2	1	0
42	89	22.8685	0.489818	144	86	105.333	0	1	6600	121	0	40	121	3.025	3.025	1.4817	0	5.452	0	0	0	0	1	0
50	65	16.7269	0.383707	120	82	94.6667	0	0	5900	67	0	71	92	1.29577	0.943662	0.36209	0	5.248	0	0	0	1	1	0
36	86	24.2982	0.502043	132	80	97.3333	0	0	6200	111	0	47	137	2.91489	2.3617	1.18568	0	5.044	0	0	0	1	1	0
[truncated: 9,262 more rows]
